# Supplementary material for: (E)-N′-(3,5-Dichloro-2-hy­droxy­benzyl­idene)-2-meth­oxy­benzohydrazide
Source: Acta Crystallogr Sect E Struct Rep Online. 2011 Jun 25;67(Pt 7):o1798. doi: 10.1107/S160053681102366X (PMC3151996; doi:10.1107/S160053681102366X)
Supplement: Supplementary file 2 [file e-67-o1798-Isup2.hkl]

# 
# h,k,l, Fc-squared, Fo-squared, sigma(Fo-squared) and status flag 
# 
data_I
_shelx_title ' a in Cc' 
_shelx_refln_list_code          4 
_shelx_F_calc_maximum      261.05 
_exptl_crystal_F_000       696.00 
_reflns_d_resolution_high  0.7702 
 
loop_ 
 _symmetry_equiv_pos_as_xyz 
 'x, y, z' 
 'x, -y, z+1/2' 
 'x+1/2, y+1/2, z' 
 'x+1/2, -y+1/2, z+1/2' 
 
_cell_length_a    10.8449 
_cell_length_b    12.7713 
_cell_length_c    10.8565 
_cell_angle_alpha  90.000 
_cell_angle_beta   96.683 
_cell_angle_gamma  90.000 
 
_shelx_F_squared_multiplier     1.000 
 
loop_ 
 _refln_index_h 
 _refln_index_k 
 _refln_index_l 
 _refln_F_squared_calc 
 _refln_F_squared_meas 
 _refln_F_squared_sigma 
 _refln_observed_status 
  -2   2 -13       15.68       15.10     32.76 o 
  -3   3 -13       37.61       57.87     34.38 o 
  -2   4 -13       11.86      -11.68     26.59 o 
  -1   5 -13       55.26       58.38     36.32 o 
   0   6 -13       40.48      101.18     39.57 o 
  -4   0 -12       58.40      110.91     36.32 o 
  -5   1 -12       12.02       10.38     27.89 o 
  -3   1 -12        1.17        0.65     20.76 o 
  -1   1 -12       80.15       66.29     37.62 o 
  -4   2 -12      190.45      167.93     62.59 o 
  -2   2 -12      185.86      194.29     32.55 o 
  -5   3 -12       40.64       29.39     23.67 o 
  -3   3 -12       36.34       27.52     19.95 o 
  -1   3 -12      109.41       84.32     34.38 o 
  -4   4 -12       43.02       39.99     23.18 o 
  -2   4 -12       65.56       36.86     20.76 o 
   0   4 -12      344.27      340.53     54.48 o 
  -3   5 -12      205.20      216.77     36.87 o 
  -1   5 -12       66.02       27.24     27.89 o 
   1   5 -12       41.47       67.46     30.49 o 
  -2   6 -12      292.07      380.09     61.62 o 
   0   6 -12       81.99       68.11     32.43 o 
  -1   7 -12       93.23       75.89     35.67 o 
   1   7 -12       85.13       96.64     34.38 o 
   0   8 -12      100.98       85.62     36.32 o 
   2   8 -12       68.26       98.59     38.27 o 
  -7   1 -11       61.49       74.35     25.63 o 
  -5   1 -11      210.79      161.61     48.97 o 
  -3   1 -11      116.63       77.82     17.98 o 
  -1   1 -11      406.80      419.24    111.89 o 
  -6   2 -11        2.43        7.89     18.11 o 
  -4   2 -11       30.16       26.84     20.11 o 
  -2   2 -11       58.55       36.40     17.26 o 
   0   2 -11      209.95      214.04     39.57 o 
  -7   3 -11       80.65      108.97     40.21 o 
  -5   3 -11       42.96       25.90     19.79 o 
  -3   3 -11      150.94      171.35     30.44 o 
  -1   3 -11      173.16      169.29     29.19 o 
   1   3 -11       40.68       72.65     27.89 o 
  -6   4 -11       93.71       28.12     23.73 o 
  -4   4 -11       96.26       94.80     36.97 o 
  -2   4 -11       45.19       51.37     20.88 o 
   0   4 -11       75.76      109.62     33.08 o 
  -5   5 -11      131.08      187.58     34.63 o 
  -3   5 -11      322.42      382.83     43.65 o 
  -1   5 -11       31.51       27.89     24.65 o 
   1   5 -11      159.24      125.83     35.03 o 
  -4   6 -11       91.58      115.10     40.54 o 
  -2   6 -11      131.86      158.26     42.81 o 
   0   6 -11       90.98       82.37     31.78 o 
   2   6 -11       50.92       18.81     22.05 o 
  -5   7 -11      142.64      168.95     34.32 o 
  -3   7 -11       50.02       38.76     37.30 o 
  -1   7 -11      102.21       77.19     33.08 o 
   1   7 -11       37.12       40.21     26.59 o 
   3   7 -11       14.84       34.38     23.35 o 
  -4   8 -11        3.66       -3.09     19.95 o 
  -2   8 -11       52.71       75.89     33.08 o 
   0   8 -11       51.90       42.16     27.89 o 
   2   8 -11       45.36       54.48     27.24 o 
  -3   9 -11       23.06       62.92     31.78 o 
  -1   9 -11       71.48       64.86     31.13 o 
   1   9 -11      208.13      295.12     53.84 o 
   3   9 -11       56.58       96.64     33.73 o 
   0  10 -11       14.62       53.84     31.13 o 
   2  10 -11       19.56       60.97     32.43 o 
  -8   0 -10       96.28       84.32     35.03 o 
  -6   0 -10      126.37      128.43     36.97 o 
  -2   0 -10      459.96      421.27     56.43 o 
   0   0 -10      133.84      124.10     21.79 o 
  -7   1 -10       57.02       79.56     24.19 o 
  -5   1 -10       34.95       32.97     17.65 o 
  -3   1 -10       55.85       20.45     11.75 o 
  -1   1 -10      205.95      164.26     23.12 o 
   1   1 -10      106.99       99.89     24.65 o 
  -8   2 -10       36.62       43.74     22.42 o 
  -6   2 -10       93.47       73.94     22.47 o 
  -4   2 -10      158.48      142.98     20.75 o 
  -2   2 -10      233.86      267.92     32.10 o 
   0   2 -10      612.75      577.92     57.73 o 
  -7   3 -10       12.67       -2.59     16.51 o 
  -5   3 -10       25.59       12.76     12.37 o 
  -3   3 -10      235.31      237.36     32.55 o 
  -1   3 -10       75.00       89.44     21.32 o 
   1   3 -10       23.94       47.35     22.70 o 
  -8   4 -10      119.32      126.05     28.07 o 
  -6   4 -10       96.52       95.08     26.31 o 
  -4   4 -10       75.39       84.84     23.68 o 
  -2   4 -10      170.94      161.87     39.57 o 
   0   4 -10        8.43       18.81     18.81 o 
   2   4 -10      467.96      481.28     55.13 o 
  -7   5 -10       62.87       48.31     23.62 o 
  -5   5 -10      334.04      282.54     38.40 o 
  -3   5 -10        7.21        6.20     15.82 o 
  -1   5 -10       89.45       64.21     27.24 o 
   1   5 -10       52.29       71.35     26.59 o 
   3   5 -10      213.97      347.01     47.35 o 
  -6   6 -10      200.87      205.36     34.98 o 
  -4   6 -10      135.63      147.61     30.16 o 
  -2   6 -10      142.60      162.96     29.90 o 
   0   6 -10      166.14      127.13     35.67 o 
   2   6 -10       20.46       41.51     24.00 o 
  -5   7 -10       42.54       21.36     18.11 o 
  -3   7 -10      310.59      302.97     39.97 o 
  -1   7 -10       26.99       14.92     21.40 o 
   1   7 -10      140.05      207.56     42.81 o 
   3   7 -10      139.70      107.67     31.13 o 
  -6   8 -10       22.78        9.98     25.94 o 
  -4   8 -10        8.64       -4.31     17.38 o 
  -2   8 -10       71.16       57.73     27.89 o 
   0   8 -10       28.04       18.81     22.70 o 
   2   8 -10       56.65      101.83     33.73 o 
   4   8 -10       38.56       68.75     29.84 o 
  -5   9 -10       49.39       54.39     26.41 o 
  -3   9 -10        8.97        4.54     26.59 o 
  -1   9 -10      201.92      191.99     46.70 o 
   1   9 -10      162.91      164.10     41.51 o 
   3   9 -10       81.40      143.35     38.27 o 
  -2  10 -10       34.43       37.62     31.78 o 
   0  10 -10       22.90       11.68     24.00 o 
   2  10 -10       97.14       99.24     33.73 o 
   4  10 -10       15.72       33.08     23.35 o 
  -1  11 -10       32.49       64.21     32.43 o 
   1  11 -10       19.57       48.65     29.84 o 
   3  11 -10       85.71      109.62     38.27 o 
  -9   1  -9       38.35       50.56     24.53 o 
  -7   1  -9      335.03      336.25     83.02 o 
  -5   1  -9       76.51       47.44     19.00 o 
  -3   1  -9      272.41      327.30     26.65 o 
  -1   1  -9      923.90      799.30     39.12 o 
   1   1  -9      806.61      823.88     45.59 o 
  -8   2  -9       63.49       75.96     42.48 o 
  -6   2  -9       39.93       41.28     14.74 o 
  -4   2  -9        3.96       12.22     11.04 o 
  -2   2  -9      222.17      198.17     24.08 o 
   0   2  -9      109.38       98.82     19.76 o 
   2   2  -9      392.17      317.18     40.21 o 
  -9   3  -9       48.62       66.21     30.49 o 
  -7   3  -9       30.94       15.54     20.95 o 
  -5   3  -9       79.12       80.42     17.12 o 
  -3   3  -9      594.27      581.42     82.77 o 
  -1   3  -9      611.37      613.74     80.43 o 
   1   3  -9      192.49      198.48     33.08 o 
   3   3  -9      336.28      327.55     41.51 o 
  -8   4  -9       61.81       57.04     21.70 o 
  -6   4  -9      149.50      187.50     27.20 o 
  -4   4  -9       82.93      128.33     26.23 o 
  -2   4  -9        6.88       -2.52     12.15 o 
   0   4  -9       55.47       51.89     23.35 o 
   2   4  -9     1948.81     2019.80    130.37 o 
  -7   5  -9       33.11       36.58     21.73 o 
  -5   5  -9       84.93       80.77     22.71 o 
  -3   5  -9       45.32       22.10     25.94 o 
  -1   5  -9      625.39      510.46     59.02 o 
   1   5  -9      142.57      161.51     35.03 o 
   3   5  -9      245.51      271.77     41.51 o 
  -8   6  -9       80.40       51.23     26.59 o 
  -6   6  -9       65.38       25.03     20.22 o 
  -4   6  -9       39.09       34.43     17.82 o 
  -2   6  -9      168.90      166.18     27.41 o 
   0   6  -9      213.55      189.40     38.27 o 
   2   6  -9      276.82      275.01     44.75 o 
   4   6  -9        6.92       29.19     18.16 o 
  -7   7  -9       36.12       21.78     23.16 o 
  -5   7  -9      241.93      182.90     32.55 o 
  -3   7  -9       89.47       49.46     19.58 o 
  -1   7  -9       13.50       19.46     21.40 o 
   1   7  -9      365.72      257.50     45.40 o 
   3   7  -9      771.74      611.65     64.86 o 
   5   7  -9       63.78       73.29     27.24 o 
  -6   8  -9       36.19       20.57     24.65 o 
  -4   8  -9       97.17      109.05     26.79 o 
  -2   8  -9      327.99      315.23     52.54 o 
   0   8  -9       31.17       81.08     29.19 o 
   2   8  -9      213.56      188.75     40.86 o 
   4   8  -9      960.21      957.36     84.32 o 
  -5   9  -9        7.83       -2.79     19.95 o 
  -3   9  -9       64.43       81.73     31.78 o 
  -1   9  -9       71.71       94.70     31.78 o 
   1   9  -9      183.54      219.88     45.40 o 
   3   9  -9       79.21       83.67     29.84 o 
   5   9  -9       46.38       64.21     25.30 o 
  -4  10  -9      145.26      119.35     43.46 o 
  -2  10  -9      158.96      150.48     42.81 o 
   0  10  -9      397.88      471.55     66.16 o 
   2  10  -9       60.72       77.83     29.19 o 
   4  10  -9       12.85       23.35     22.05 o 
   6  10  -9       16.47       28.54     22.05 o 
  -3  11  -9       15.36       13.62     23.35 o 
  -1  11  -9       67.42      144.64     44.11 o 
   1  11  -9        3.20       23.35     24.65 o 
   3  11  -9       11.49        7.13     20.11 o 
   5  11  -9       28.46       38.92     28.54 o 
  -2  12  -9       26.12       -3.24     22.70 o 
   0  12  -9      131.79      160.86     46.05 o 
   2  12  -9       79.58       69.40     29.84 o 
   4  12  -9       58.40       75.89     30.49 o 
 -10   0  -8       48.14       92.10     35.67 o 
  -8   0  -8       45.29       57.73     31.13 o 
  -6   0  -8      525.76      500.73     62.27 o 
  -4   0  -8      854.66      771.86     69.40 o 
  -2   0  -8      842.38      716.68     58.05 o 
   0   0  -8       48.48       31.06     13.95 o 
   2   0  -8       69.68       46.70     16.22 o 
  -9   1  -8        4.81       20.82     16.98 o 
  -7   1  -8       70.61       85.12     45.73 o 
  -5   1  -8      286.10      270.66     26.17 o 
  -3   1  -8      219.20      224.10     21.44 o 
  -1   1  -8      195.06      186.94     24.80 o 
   1   1  -8      150.43      135.99     34.38 o 
   3   1  -8      290.77      333.39     33.08 o 
 -10   2  -8       83.01      143.70     32.10 o 
  -8   2  -8       14.67       44.56     26.59 o 
  -6   2  -8      120.98      148.22     32.94 o 
  -4   2  -8      567.56      513.88     38.48 o 
  -2   2  -8      591.03      587.50     32.40 o 
   0   2  -8      407.27      373.90     24.86 o 
   2   2  -8     1103.31     1147.41     79.13 o 
  -9   3  -8        8.29       25.33     18.28 o 
  -7   3  -8        8.30       24.53     13.74 o 
  -5   3  -8       60.82       49.27     14.53 o 
  -3   3  -8      179.67      164.55     22.98 o 
  -1   3  -8     1273.63     1216.13     51.16 o 
   1   3  -8      512.82      526.68     50.59 o 
   3   3  -8     1109.90     1163.62     81.73 o 
 -10   4  -8       54.01       65.81     26.09 o 
  -8   4  -8       38.90       24.98     16.14 o 
  -6   4  -8      368.04      394.33     32.78 o 
  -4   4  -8      359.19      362.36     35.57 o 
  -2   4  -8       73.60      107.67     21.49 o 
   0   4  -8      260.96      284.10     40.21 o 
   2   4  -8      960.13      853.58     71.35 o 
   4   4  -8      559.04      516.95     50.59 o 
  -9   5  -8      151.74      142.62     25.79 o 
  -7   5  -8       59.70       93.78     20.23 o 
  -5   5  -8      125.05      150.28     20.80 o 
  -3   5  -8      617.38      637.98     48.45 o 
  -1   5  -8     2615.26     2607.37    178.05 o 
   1   5  -8      264.02      328.85     42.81 o 
   3   5  -8       42.62       60.32     20.76 o 
   5   5  -8      135.42      111.56     25.94 o 
  -8   6  -8      140.61      129.58     23.53 o 
  -6   6  -8       26.78       32.81     19.39 o 
  -4   6  -8      569.38      487.08     60.97 o 
  -2   6  -8      730.45      707.05     50.61 o 
   0   6  -8     2575.42     2829.28    171.88 o 
   2   6  -8      344.56      321.07     44.11 o 
   4   6  -8       60.75       45.40     20.11 o 
  -7   7  -8       76.61       68.43     45.08 o 
  -5   7  -8       99.82       96.09     40.86 o 
  -3   7  -8      333.76      373.85     39.78 o 
  -1   7  -8      218.25      250.37     43.46 o 
   1   7  -8      578.99      503.98     59.67 o 
   3   7  -8      935.31      866.56     75.24 o 
   5   7  -8      145.59      177.72     33.08 o 
  -8   8  -8        4.83      -22.25     23.35 o 
  -6   8  -8       40.60       26.59     20.64 o 
  -4   8  -8       98.35      115.98     26.27 o 
  -2   8  -8       16.99       38.27     20.11 o 
   0   8  -8      295.18      260.75     45.40 o 
   2   8  -8       35.02       33.73     22.05 o 
   4   8  -8      453.14      531.87     60.32 o 
   6   8  -8       74.45       94.05     27.89 o 
  -7   9  -8       24.70        3.90     20.31 o 
  -5   9  -8       19.95       12.17     19.49 o 
  -3   9  -8      284.41      240.64     48.00 o 
  -1   9  -8       40.64       44.75     25.94 o 
   1   9  -8       88.00       74.59     27.89 o 
   3   9  -8      484.63      510.46     60.97 o 
   5   9  -8      427.23      344.42     49.94 o 
  -6  10  -8       99.73       88.01     31.46 o 
  -4  10  -8       50.32       62.92     27.89 o 
  -2  10  -8      235.65      353.50     55.13 o 
   0  10  -8       93.18       90.16     31.78 o 
   2  10  -8       80.23      116.10     32.43 o 
   4  10  -8       16.36       18.16     16.86 o 
   6  10  -8       35.21       18.81     20.11 o 
  -5  11  -8        8.56       31.13     32.43 o 
  -3  11  -8      308.23      403.44     64.21 o 
  -1  11  -8      114.93      118.05     36.97 o 
   1  11  -8        8.26       25.30     24.00 o 
   3  11  -8        8.41       -3.89     18.16 o 
   5  11  -8       26.58       61.62     26.59 o 
   7  11  -8       71.03       70.70     28.54 o 
  -4  12  -8      134.84      158.91     51.24 o 
  -2  12  -8       21.11        9.73     27.89 o 
   0  12  -8       21.89       18.16     20.76 o 
   2  12  -8       43.27       49.30     27.24 o 
   4  12  -8       66.63       53.19     27.24 o 
   6  12  -8       22.52       30.49     24.65 o 
  -1  13  -8      130.14       88.21     35.03 o 
   1  13  -8      126.46      157.61     43.46 o 
   3  13  -8      103.27      126.48     37.62 o 
 -11   1  -7        2.42       31.02     40.54 o 
  -9   1  -7      143.28      167.29     31.75 o 
  -7   1  -7      255.50      225.92     31.64 o 
  -5   1  -7      265.51      276.45     24.82 o 
  -3   1  -7        8.85       -2.02      7.81 o 
  -1   1  -7     1099.29     1031.53     37.38 o 
   1   1  -7      529.88      491.37     23.83 o 
   3   1  -7     1382.91     1449.02     84.97 o 
 -10   2  -7       29.06       15.99     19.92 o 
  -8   2  -7       69.23       49.46     30.49 o 
  -6   2  -7       24.65        8.42     11.16 o 
  -4   2  -7       25.89        2.88     10.79 o 
  -2   2  -7      176.01      190.63     18.07 o 
   0   2  -7       92.77      105.64     13.22 o 
   2   2  -7      567.67      522.14     45.40 o 
   4   2  -7      179.39      182.91     25.94 o 
 -11   3  -7        5.00       25.94     21.18 o 
  -9   3  -7       51.91       51.18     34.70 o 
  -7   3  -7      138.25      147.78     22.08 o 
  -5   3  -7      348.87      319.67     26.71 o 
  -3   3  -7      513.83      546.17     31.34 o 
  -1   3  -7      462.94      460.97     25.90 o 
   1   3  -7      255.18      291.27     22.89 o 
   3   3  -7      873.54      817.91     60.97 o 
   5   3  -7      121.54      168.64     25.94 o 
 -10   4  -7        3.95       34.06     21.29 o 
  -8   4  -7      232.11      206.08     26.73 o 
  -6   4  -7      197.04      229.62     24.86 o 
  -4   4  -7      719.87      718.77     37.39 o 
  -2   4  -7      477.64      504.93     33.26 o 
   0   4  -7     1366.78     1279.08     94.70 o 
   2   4  -7      234.08      226.37     33.73 o 
   4   4  -7      671.27      771.21     58.38 o 
  -9   5  -7       16.87       14.33     15.79 o 
  -7   5  -7      194.54      198.74     31.86 o 
  -5   5  -7      716.43      682.10     39.73 o 
  -3   5  -7      739.87      693.83     36.91 o 
  -1   5  -7     2113.35     2281.08    102.23 o 
   1   5  -7     2030.45     2017.21    133.62 o 
   3   5  -7      525.13      561.71     51.24 o 
   5   5  -7      233.26      256.85     34.38 o 
 -10   6  -7       10.25       60.23     24.46 o 
  -8   6  -7       78.14       78.02     19.75 o 
  -6   6  -7       34.94       23.66     12.92 o 
  -4   6  -7     1594.59     1591.33     83.08 o 
  -2   6  -7      380.51      401.15     37.20 o 
   0   6  -7     3062.07     3149.05    189.40 o 
   2   6  -7     1390.04     1520.37    103.13 o 
   4   6  -7      244.53      230.26     35.67 o 
   6   6  -7       91.53      147.89     27.89 o 
  -9   7  -7       31.56       57.58     18.47 o 
  -7   7  -7      445.91      498.24     46.77 o 
  -5   7  -7       13.22       -7.33     12.62 o 
  -3   7  -7      521.51      503.60     43.77 o 
  -1   7  -7       45.38       33.08     20.11 o 
   1   7  -7     1412.16     1377.02    103.78 o 
   3   7  -7      365.43      379.44     46.05 o 
   5   7  -7      451.04      491.01     53.84 o 
   7   7  -7      193.81      190.69     34.38 o 
  -8   8  -7        0.67       -1.43     17.41 o 
  -6   8  -7      485.89      433.05     44.17 o 
  -4   8  -7      111.21       98.49     52.21 o 
  -2   8  -7      248.47      267.23     44.75 o 
   0   8  -7      393.53      451.44     52.54 o 
   2   8  -7      908.25      854.88     73.94 o 
   4   8  -7       28.62       22.05     17.51 o 
   6   8  -7      184.72      165.40     33.08 o 
  -7   9  -7       37.69       27.09     21.49 o 
  -5   9  -7        8.53       -2.79     15.42 o 
  -3   9  -7        3.67      -11.97     13.55 o 
  -1   9  -7       54.23       23.35     23.35 o 
   1   9  -7      214.48      170.59     37.62 o 
   3   9  -7       54.86       33.08     22.70 o 
   5   9  -7       68.98       55.13     24.00 o 
   7   9  -7       57.27       66.81     25.94 o 
  -6  10  -7      135.60      176.49     33.14 o 
  -4  10  -7       30.53       89.25     24.97 o 
  -2  10  -7      222.97      177.72     42.81 o 
   0  10  -7      369.57      378.79     54.48 o 
   2  10  -7      432.37      424.85     57.08 o 
   4  10  -7      284.81      288.64     46.05 o 
   6  10  -7       52.98       85.62     29.19 o 
   8  10  -7        2.94       42.81     24.65 o 
  -7  11  -7        1.35       15.69     21.96 o 
  -5  11  -7      252.88      300.69     72.00 o 
  -3  11  -7       31.23       37.62     27.89 o 
  -1  11  -7      101.77       81.73     29.19 o 
   1  11  -7      170.21      174.48     40.86 o 
   3  11  -7       65.95       81.08     29.19 o 
   5  11  -7        3.85       25.30     20.11 o 
   7  11  -7       20.74       42.81     25.30 o 
  -4  12  -7       27.91        9.73     25.30 o 
  -2  12  -7       65.06      103.13     38.27 o 
   0  12  -7        7.60        4.54     18.16 o 
   2  12  -7       22.84       23.35     22.70 o 
   4  12  -7      122.44      119.35     36.32 o 
   6  12  -7      108.70       69.40     27.24 o 
  -3  13  -7       13.13        7.13     30.49 o 
  -1  13  -7       31.01       47.35     33.73 o 
   1  13  -7       37.73       37.62     24.65 o 
   3  13  -7       38.80       35.03     25.30 o 
   5  13  -7       55.16       50.59     27.24 o 
  -2  14  -7       68.55       90.16     40.86 o 
   0  14  -7       45.22       46.70     30.49 o 
   2  14  -7       23.87       38.92     27.24 o 
 -10   0  -6       58.63       40.21     27.24 o 
  -8   0  -6       62.99       79.78     32.43 o 
  -6   0  -6       29.31       31.78     22.05 o 
  -4   0  -6     2371.67     2413.18    108.17 o 
  -2   0  -6      833.84      724.17     40.54 o 
   0   0  -6     4066.55     4242.61    167.96 o 
   2   0  -6      280.21      258.15     24.65 o 
   4   0  -6      619.78      566.25     39.57 o 
 -11   1  -6        4.51       18.08     19.46 o 
  -9   1  -6        2.79       13.24     15.51 o 
  -7   1  -6      144.98      154.48     25.76 o 
  -5   1  -6      185.07      199.46     20.79 o 
  -3   1  -6      341.73      304.33     22.07 o 
  -1   1  -6      333.79      328.57     22.56 o 
   1   1  -6     2134.96     2165.38     73.08 o 
   3   1  -6      158.96      206.97     22.70 o 
 -10   2  -6       12.00       25.37     19.48 o 
  -8   2  -6       63.78       89.65     23.00 o 
  -6   2  -6       20.11       30.92     12.54 o 
  -4   2  -6      278.93      320.50     33.04 o 
  -2   2  -6     1149.01     1204.02     48.14 o 
   0   2  -6     5160.53     5207.45    171.87 o 
   2   2  -6     2631.13     2444.00    145.29 o 
   4   2  -6     3065.05     3101.05    167.34 o 
 -11   3  -6       95.31       62.16     23.84 o 
  -9   3  -6      202.04      198.79     33.25 o 
  -7   3  -6       74.69      108.46     19.36 o 
  -5   3  -6       64.84       52.70     13.27 o 
  -3   3  -6      518.23      472.26     27.56 o 
  -1   3  -6      805.88      806.12     35.53 o 
   1   3  -6      330.94      355.30     24.32 o 
   3   3  -6     1673.93     1694.20    102.48 o 
   5   3  -6      765.36      847.75     59.02 o 
 -10   4  -6       29.67       17.51     19.32 o 
  -8   4  -6       50.87       15.06     13.52 o 
  -6   4  -6     1571.49     1551.94     77.61 o 
  -4   4  -6     1175.75     1143.73     70.58 o 
  -2   4  -6      939.62      917.20     42.21 o 
   0   4  -6      792.99      810.13     62.92 o 
   2   4  -6       24.55       16.22     12.97 o 
   4   4  -6     1084.93     1130.55     75.24 o 
   6   4  -6       85.82       99.89     22.05 o 
 -11   5  -6       44.96      125.13     30.99 o 
  -9   5  -6       19.95       -0.70     13.29 o 
  -7   5  -6      175.49      148.71     21.47 o 
  -5   5  -6      261.23      257.03     23.29 o 
  -3   5  -6     5928.28     5880.66    194.10 o 
  -1   5  -6      619.13      646.61     41.09 o 
   1   5  -6      124.22       85.62     22.05 o 
   3   5  -6       58.59       42.16     17.51 o 
   5   5  -6      203.86      153.72     27.24 o 
   7   5  -6      174.71      179.67     30.49 o 
 -10   6  -6       93.84      107.90     22.94 o 
  -8   6  -6       29.73       22.68     13.76 o 
  -6   6  -6       20.25       27.21     14.97 o 
  -4   6  -6      983.69     1031.42     58.12 o 
  -2   6  -6     4539.48     4625.90    192.18 o 
   0   6  -6       21.46       14.92     14.92 o 
   2   6  -6      332.70      299.01     38.27 o 
   4   6  -6       39.95       60.97     20.11 o 
   6   6  -6        3.57       35.03     18.81 o 
  -9   7  -6       15.32       28.99     15.59 o 
  -7   7  -6      350.27      265.85     26.88 o 
  -5   7  -6      465.52      482.10     32.41 o 
  -3   7  -6     1216.22     1176.91     64.59 o 
  -1   7  -6     1274.11     1467.83    100.54 o 
   1   7  -6      567.03      576.62     58.38 o 
   3   7  -6      203.78      185.51     33.08 o 
   5   7  -6      316.21      332.09     42.16 o 
   7   7  -6       75.47       62.92     24.00 o 
 -10   8  -6      105.04       99.37     22.97 o 
  -8   8  -6       35.22       38.21     30.26 o 
  -6   8  -6        2.53       15.92     14.95 o 
  -4   8  -6       53.68       60.47     19.58 o 
  -2   8  -6      112.95      134.26     31.78 o 
   0   8  -6        1.48       -3.89     13.62 o 
   2   8  -6       49.74       57.73     22.70 o 
   4   8  -6      260.04      249.72     38.92 o 
   6   8  -6      189.62      134.26     31.78 o 
   8   8  -6       42.26       27.89     19.46 o 
  -9   9  -6       96.85      100.60     27.05 o 
  -7   9  -6       48.23       36.80     38.27 o 
  -5   9  -6       99.75       78.48     22.67 o 
  -3   9  -6      150.22      216.50     30.94 o 
  -1   9  -6      316.59      387.23     49.30 o 
   1   9  -6      527.12      755.64     69.40 o 
   3   9  -6      843.71      756.94     70.70 o 
   5   9  -6       60.32       33.08     20.11 o 
   7   9  -6       33.97       14.92     21.40 o 
  -8  10  -6       20.17       41.47     21.23 o 
  -6  10  -6        7.29       -5.51     16.62 o 
  -4  10  -6       15.38       19.44     17.87 o 
  -2  10  -6       26.60      -22.70     16.86 o 
   0  10  -6      122.75      145.94     35.03 o 
   2  10  -6       78.39       91.46     29.19 o 
   4  10  -6       64.07       48.65     22.70 o 
   6  10  -6       27.26       15.57     20.11 o 
   8  10  -6       45.20       31.78     23.35 o 
  -7  11  -6        8.71       19.90     20.41 o 
  -5  11  -6       61.56       20.10     28.86 o 
  -3  11  -6      338.43      349.61     54.48 o 
  -1  11  -6      303.08      320.42     51.24 o 
   1  11  -6      216.10      193.29     41.51 o 
   3  11  -6        7.33       12.97     20.11 o 
   5  11  -6       63.41      102.48     32.43 o 
   7  11  -6        8.99       35.67     24.65 o 
   9  11  -6       32.97       36.32     28.54 o 
  -6  12  -6       43.83       24.70     21.78 o 
  -4  12  -6       38.13       42.16     28.54 o 
  -2  12  -6      101.11      136.21     38.92 o 
   0  12  -6      121.97      169.94     42.16 o 
   2  12  -6      120.44      180.97     42.16 o 
   4  12  -6       46.61       28.54     22.05 o 
   6  12  -6       49.80       59.02     28.54 o 
   8  12  -6       37.86       59.67     30.49 o 
  -5  13  -6        8.27        9.73     26.59 o 
  -3  13  -6       37.80       62.27     33.08 o 
  -1  13  -6       70.74       37.62     27.89 o 
   1  13  -6      464.56      515.65     68.75 o 
   3  13  -6      374.27      485.17     66.16 o 
   5  13  -6      200.79      148.53     39.57 o 
   7  13  -6       30.01       25.94     24.65 o 
  -2  14  -6       86.98      140.75     42.16 o 
   0  14  -6      174.67      147.89     43.46 o 
   2  14  -6       84.55      100.54     36.32 o 
   4  14  -6      127.45      127.78     38.92 o 
   1  15  -6       21.42       40.86     32.43 o 
 -11   1  -5        5.43       30.62     20.41 o 
  -9   1  -5       13.14       27.62     17.62 o 
  -7   1  -5      478.06      561.35     58.05 o 
  -5   1  -5      299.43      294.79     23.27 o 
  -3   1  -5     5056.49     5545.48    179.54 o 
  -1   1  -5      548.05      513.03     20.96 o 
   1   1  -5     2926.25     2995.96     96.30 o 
   3   1  -5      525.13      494.18     23.18 o 
   5   1  -5      326.71      397.60     30.49 o 
 -12   2  -5       32.95       24.91     21.32 o 
 -10   2  -5       26.66       57.10     22.16 o 
  -8   2  -5       12.95       18.74     34.38 o 
  -6   2  -5      178.89      187.41     20.57 o 
  -4   2  -5       28.15       30.86      9.73 o 
  -2   2  -5      959.81     1043.01     41.96 o 
   0   2  -5     2455.48     2464.63     84.75 o 
   2   2  -5     1638.57     1497.02     93.40 o 
   4   2  -5      540.93      509.17     38.92 o 
   6   2  -5       23.18       23.35     13.62 o 
 -11   3  -5       32.84       37.89     21.75 o 
  -9   3  -5      323.94      417.06     42.66 o 
  -7   3  -5      436.22      477.75     34.94 o 
  -5   3  -5     1216.36     1199.11     51.67 o 
  -3   3  -5      626.14      622.70     36.55 o 
  -1   3  -5      891.22      861.16     36.66 o 
   1   3  -5     2007.90     2165.27    125.83 o 
   3   3  -5      133.75      111.56     20.11 o 
   5   3  -5      629.04      579.22     48.65 o 
 -12   4  -5        2.05       38.85     23.06 o 
 -10   4  -5        3.16        7.33     17.61 o 
  -8   4  -5      282.09      332.99     36.46 o 
  -6   4  -5     1946.19     1926.88     77.11 o 
  -4   4  -5     1342.41     1295.67     53.50 o 
  -2   4  -5      483.68      474.40     25.62 o 
   0   4  -5     1628.02     1583.01     59.11 o 
   2   4  -5      410.20      400.85     37.62 o 
   4   4  -5     1690.99     1750.63    106.37 o 
   6   4  -5      124.67      138.16     25.30 o 
 -11   5  -5        7.90       39.57     22.07 o 
  -9   5  -5      117.99      124.03     21.90 o 
  -7   5  -5        3.66        4.63     10.07 o 
  -5   5  -5     2001.79     1898.68     74.83 o 
  -3   5  -5        8.95        2.81      7.20 o 
  -1   5  -5      633.90      632.95     29.68 o 
   1   5  -5     1671.35     1749.98    113.51 o 
   3   5  -5      236.65      164.75     26.59 o 
   5   5  -5      693.29      732.94     58.38 o 
   7   5  -5      143.01      148.53     28.54 o 
 -10   6  -5        4.57       50.70     18.07 o 
  -8   6  -5      326.50      372.75     33.28 o 
  -6   6  -5     1363.70     1297.04     57.62 o 
  -4   6  -5      316.45      320.09     26.98 o 
  -2   6  -5        9.17        4.68      7.23 o 
   0   6  -5      375.95      454.68     45.40 o 
   2   6  -5     1709.68     1601.44    113.51 o 
   4   6  -5      482.23      423.55     47.35 o 
   6   6  -5      321.29      384.63     44.11 o 
   8   6  -5       43.26       72.00     24.65 o 
 -11   7  -5        9.56       35.03     19.58 o 
  -9   7  -5       93.07       80.54     20.00 o 
  -7   7  -5      369.28      327.35     35.73 o 
  -5   7  -5     1277.30     1239.51     92.75 o 
  -3   7  -5      500.06      452.29     28.39 o 
  -1   7  -5     1164.59     1415.94     92.10 o 
   1   7  -5      521.30      529.27     53.19 o 
   3   7  -5      486.68      401.50     46.70 o 
   5   7  -5      601.03      491.65     53.19 o 
   7   7  -5      222.51      298.37     41.51 o 
   9   7  -5       25.65       25.94     22.05 o 
 -10   8  -5      136.56       83.31     23.02 o 
  -8   8  -5      234.69      191.92     24.21 o 
  -6   8  -5      461.05      415.98     49.64 o 
  -4   8  -5      417.43      359.93     35.44 o 
  -2   8  -5      642.13      713.48     60.97 o 
   0   8  -5      537.44      736.18     62.27 o 
   2   8  -5      125.92      116.75     27.24 o 
   4   8  -5      199.94      232.21     37.62 o 
   6   8  -5      295.12      295.12     44.75 o 
   8   8  -5      531.08      542.90     60.32 o 
  -9   9  -5        5.01       10.03     14.06 o 
  -7   9  -5        9.34        3.82     15.36 o 
  -5   9  -5       77.47      103.87     21.96 o 
  -3   9  -5       58.79       49.31     37.30 o 
  -1   9  -5      618.26      731.64     63.56 o 
   1   9  -5      431.44      405.39     52.54 o 
   3   9  -5      546.22      519.54     57.08 o 
   5   9  -5       90.76       64.21     27.24 o 
   7   9  -5      182.37      166.05     36.32 o 
   9   9  -5        2.40       33.73     22.70 o 
  -8  10  -5       80.87       73.37     23.00 o 
  -6  10  -5      114.60      100.97     23.34 o 
  -4  10  -5      238.75      245.30     32.14 o 
  -2  10  -5      237.66      289.93     44.75 o 
   0  10  -5      794.05      852.29     72.00 o 
   2  10  -5      278.99      311.34     47.35 o 
   4  10  -5      256.46      278.26     45.40 o 
   6  10  -5       55.71      135.56     35.67 o 
   8  10  -5        8.38       19.46     22.70 o 
  10  10  -5       10.21       15.57     25.30 o 
  -7  11  -5        6.45       15.53     18.33 o 
  -5  11  -5        3.21        5.64     15.11 o 
  -3  11  -5       45.18       88.21     30.49 o 
  -1  11  -5      220.21      232.85     43.46 o 
   1  11  -5       94.10       77.19     29.84 o 
   3  11  -5      155.42      182.26     39.57 o 
   5  11  -5       58.86       57.08     26.59 o 
   7  11  -5       38.82       62.92     26.59 o 
   9  11  -5       19.42       39.57     29.84 o 
  -6  12  -5       27.96       51.93     21.96 o 
  -4  12  -5      272.45      319.77     54.48 o 
  -2  12  -5      434.39      575.97     66.16 o 
   0  12  -5      103.97      119.35     34.38 o 
   2  12  -5       73.83      140.75     36.32 o 
   4  12  -5       22.08       49.30     27.24 o 
   6  12  -5       98.92       70.70     30.49 o 
   8  12  -5       69.00       55.13     29.19 o 
  -5  13  -5      120.20      166.05     44.75 o 
  -3  13  -5        4.42      -12.97     22.05 o 
  -1  13  -5       23.29      -14.92     17.51 o 
   1  13  -5        2.59       16.86     24.65 o 
   3  13  -5       87.41       36.32     28.54 o 
   5  13  -5        8.92       15.57     21.40 o 
   7  13  -5       10.81       12.32     22.05 o 
  -4  14  -5       31.16       99.24     38.92 o 
  -2  14  -5       93.30      152.43     44.11 o 
   0  14  -5      118.99      147.89     44.75 o 
   2  14  -5      186.43      234.15     52.54 o 
   4  14  -5       57.67       48.65     27.24 o 
   6  14  -5       63.43      110.27     37.62 o 
  -1  15  -5       61.63       53.19     31.78 o 
   1  15  -5       39.92       70.70     35.03 o 
   3  15  -5       24.70       -8.43     18.16 o 
 -12   0  -4       10.46       27.89     33.73 o 
 -10   0  -4       62.77       68.11     33.73 o 
  -8   0  -4      221.59      217.94     42.81 o 
  -6   0  -4     3170.54     3440.93    212.10 o 
  -4   0  -4     1382.37     1250.54     88.21 o 
  -2   0  -4    28141.22    28386.57   1052.98 o 
   0   0  -4     3066.45     2869.50    156.97 o 
   2   0  -4        6.22       13.62      6.49 o 
   4   0  -4      233.70      255.56     19.46 o 
 -11   1  -4       22.35       61.86     26.92 o 
  -9   1  -4       89.56       85.56     43.46 o 
  -7   1  -4       89.57       91.42     20.62 o 
  -5   1  -4      532.65      563.73     30.09 o 
  -3   1  -4      689.76      676.82     30.42 o 
  -1   1  -4     1146.36     1181.96     37.52 o 
   1   1  -4     7309.49     7221.90    222.69 o 
   3   1  -4     1382.78     1364.70     75.24 o 
   5   1  -4      202.80      202.79     12.59 o 
 -12   2  -4       96.69      155.95     33.71 o 
 -10   2  -4      294.28      357.66     41.28 o 
  -8   2  -4      286.71      402.26     58.70 o 
  -6   2  -4      343.14      373.79     26.45 o 
  -4   2  -4      502.23      544.79     32.12 o 
  -2   2  -4      580.00      635.40     27.55 o 
   0   2  -4     2073.20     2026.92     70.66 o 
   2   2  -4      847.27      803.64     55.78 o 
   4   2  -4     3702.48     3502.55    188.10 o 
   6   2  -4     1028.10     1017.69     66.81 o 
 -11   3  -4       96.76      105.71     27.41 o 
  -9   3  -4      646.73      699.24     54.34 o 
  -7   3  -4      350.55      381.74     71.16 o 
  -5   3  -4      146.59      139.72     16.08 o 
  -3   3  -4      402.65      392.38     29.19 o 
  -1   3  -4     1172.61     1195.05     48.38 o 
   1   3  -4     1743.54     1638.04    132.64 o 
   3   3  -4     2250.34     2151.47    120.64 o 
   5   3  -4     2425.21     2426.49    143.35 o 
   7   3  -4      324.65      358.04     37.62 o 
 -12   4  -4        3.16       39.70     21.08 o 
 -10   4  -4        5.57       10.71     16.49 o 
  -8   4  -4     1090.76     1134.49     53.72 o 
  -6   4  -4      202.92      254.11     22.33 o 
  -4   4  -4      845.64      819.46     46.54 o 
  -2   4  -4     1498.92     1507.27     56.22 o 
   0   4  -4      887.93      952.50     43.39 o 
   2   4  -4     3035.71     3156.83    184.86 o 
   4   4  -4      706.73      750.45     55.78 o 
   6   4  -4      775.34      762.13     60.32 o 
   8   4  -4      466.90      446.90     47.35 o 
 -11   5  -4       36.11       17.17     17.82 o 
  -9   5  -4      219.98      208.99     27.86 o 
  -7   5  -4      538.81      502.57     32.89 o 
  -5   5  -4      604.11      532.68     30.39 o 
  -3   5  -4     1109.26     1102.87     44.48 o 
  -1   5  -4     3314.93     3983.39    130.36 o 
   1   5  -4     1925.34     2372.65    142.05 o 
   3   5  -4        9.25       38.92     15.57 o 
   5   5  -4      606.73      551.98     49.30 o 
   7   5  -4       39.69       64.86     23.35 o 
   9   5  -4       25.61       33.73     22.70 o 
 -10   6  -4       16.17        9.61     13.43 o 
  -8   6  -4      100.94      128.70     26.23 o 
  -6   6  -4       89.17      122.67     18.94 o 
  -4   6  -4      138.04      138.40     16.07 o 
  -2   6  -4     1487.43     1665.21     61.61 o 
   0   6  -4      373.28      542.90     46.05 o 
   2   6  -4      995.01      991.74     72.00 o 
   4   6  -4      371.93      342.47     40.21 o 
   6   6  -4      439.10      340.53     42.16 o 
   8   6  -4       14.49      -19.46     13.62 o 
 -11   7  -4       48.39       65.47     24.05 o 
  -9   7  -4      284.26      292.61     28.61 o 
  -7   7  -4       67.17       64.52     14.83 o 
  -5   7  -4       96.08       75.61     15.68 o 
  -3   7  -4      245.39      248.79     25.44 o 
  -1   7  -4      573.03      645.38     54.48 o 
   1   7  -4      458.64      441.71     46.70 o 
   3   7  -4      502.78      464.41     48.65 o 
   5   7  -4      747.50      677.81     61.62 o 
   7   7  -4      255.63      280.85     40.21 o 
   9   7  -4       12.92      -13.62     18.16 o 
 -10   8  -4       96.91       56.08     41.51 o 
  -8   8  -4      107.73      114.24     32.28 o 
  -6   8  -4       82.06       97.27     16.90 o 
  -4   8  -4      243.00      218.47     20.67 o 
  -2   8  -4      211.10      228.31     34.38 o 
   0   8  -4       49.23       48.65     20.11 o 
   2   8  -4      154.09      122.59     28.54 o 
   4   8  -4      137.77      136.21     31.13 o 
   6   8  -4      192.10      140.10     32.43 o 
   8   8  -4      434.23      433.28     55.13 o 
  10   8  -4      112.75       86.27     32.43 o 
  -9   9  -4      165.16      117.87     36.04 o 
  -7   9  -4       64.00       63.54     17.13 o 
  -5   9  -4      128.48      120.57     22.49 o 
  -3   9  -4       34.23       43.51     32.76 o 
  -1   9  -4      461.59      523.44     53.84 o 
   1   9  -4       17.20       29.84     18.81 o 
   3   9  -4      261.58      218.59     38.27 o 
   5   9  -4      630.64      775.75     72.00 o 
   7   9  -4      558.81      567.54     62.92 o 
   9   9  -4      115.87      116.10     34.38 o 
  -8  10  -4        0.69       18.94     13.72 o 
  -6  10  -4       27.23        7.33     14.77 o 
  -4  10  -4       85.01       77.43     20.22 o 
  -2  10  -4       90.83      137.51     33.08 o 
   0  10  -4      573.34      493.60     57.08 o 
   2  10  -4      382.69      313.28     46.05 o 
   4  10  -4      136.89      161.51     36.32 o 
   6  10  -4      193.35      241.94     42.81 o 
   8  10  -4       11.85       49.30     26.59 o 
  10  10  -4        3.56       -9.73     21.40 o 
  -7  11  -4       97.09      131.02     36.97 o 
  -5  11  -4      324.84      341.71     35.98 o 
  -3  11  -4     1327.09     1412.69    103.13 o 
  -1  11  -4      887.71      841.91     76.54 o 
   1  11  -4      128.22      121.94     33.73 o 
   3  11  -4        1.70      -15.57     16.22 o 
   5  11  -4        1.64       18.16     22.70 o 
   7  11  -4       63.91      107.02     33.08 o 
   9  11  -4        7.63       12.32     24.65 o 
  -6  12  -4      114.12      108.97     36.32 o 
  -4  12  -4        2.69       16.86     23.35 o 
  -2  12  -4      120.92      180.32     38.92 o 
   0  12  -4      397.83      319.12     51.24 o 
   2  12  -4      334.71      391.12     56.43 o 
   4  12  -4       31.84       31.78     24.00 o 
   6  12  -4       45.66       60.32     26.59 o 
   8  12  -4       34.01       66.16     31.78 o 
  -7  13  -4       58.85       75.89     36.97 o 
  -5  13  -4       33.99       60.97     29.84 o 
  -3  13  -4       42.54       40.21     26.59 o 
  -1  13  -4       24.07        5.19     20.11 o 
   1  13  -4      161.90      199.78     44.75 o 
   3  13  -4      180.99      243.88     48.65 o 
   5  13  -4      339.34      359.98     58.38 o 
   7  13  -4       20.50       28.54     26.59 o 
  -4  14  -4       12.97        2.59     23.35 o 
  -2  14  -4       45.73       66.16     31.13 o 
   0  14  -4      196.12      156.32     44.11 o 
   2  14  -4      187.37      172.53     44.75 o 
   4  14  -4      111.41       81.73     33.73 o 
   6  14  -4       97.17      107.67     38.92 o 
  -3  15  -4       87.56       62.92     33.08 o 
  -1  15  -4      138.41      236.10     53.19 o 
   1  15  -4       74.15      108.32     42.16 o 
   3  15  -4       80.23       34.38     31.13 o 
 -13   1  -3       33.61       59.02     26.18 o 
 -11   1  -3       68.02      132.96     31.29 o 
  -9   1  -3      114.04       98.16     23.59 o 
  -7   1  -3       69.13       79.66     19.78 o 
  -5   1  -3     5559.28     5876.35    189.10 o 
  -3   1  -3      841.40      809.27     32.92 o 
  -1   1  -3      131.99      118.19      9.47 o 
   1   1  -3     6110.90     5861.10    215.78 o 
   3   1  -3      581.76      575.97     36.32 o 
   5   1  -3     2960.87     2962.89    113.46 o 
   7   1  -3        4.40        0.65     12.97 o 
 -12   2  -3      144.65      254.40     41.03 o 
 -10   2  -3       51.64       86.06     23.54 o 
  -8   2  -3      318.65      349.83     43.46 o 
  -6   2  -3      625.19      612.93     32.31 o 
  -4   2  -3      547.99      564.40     27.27 o 
  -2   2  -3      669.14      721.46     28.91 o 
   0   2  -3      689.56      676.39     26.57 o 
   2   2  -3      714.99      750.45     46.70 o 
   4   2  -3       76.86       69.40     14.92 o 
   6   2  -3     1914.66     1819.38    109.62 o 
   8   2  -3      412.07      491.01     44.75 o 
 -13   3  -3        1.13       23.05     22.00 o 
 -11   3  -3      207.06      225.44     35.98 o 
  -9   3  -3       96.75      125.56     25.45 o 
  -7   3  -3       51.99       60.87     13.78 o 
  -5   3  -3      195.15      198.64     17.46 o 
  -3   3  -3     2704.12     2506.63     85.70 o 
  -1   3  -3     5349.51     6138.48    367.51 o 
   1   3  -3     3851.55     3459.09    196.53 o 
   3   3  -3      217.23      186.15     24.00 o 
   5   3  -3     1170.19     1087.09     73.94 o 
   7   3  -3      184.90      189.40     28.54 o 
   9   3  -3     1349.48     1291.40     93.40 o 
 -12   4  -3       38.96       79.34     24.75 o 
 -10   4  -3       82.41      102.16     24.84 o 
  -8   4  -3      122.41      116.03     18.06 o 
  -6   4  -3      424.53      377.59     27.50 o 
  -4   4  -3     1248.65     1183.61     47.15 o 
  -2   4  -3      610.67      643.13     43.65 o 
   0   4  -3     1248.34     1440.03     82.37 o 
   2   4  -3     3773.74     4168.68    227.02 o 
   4   4  -3     1224.21     1262.86     81.08 o 
   6   4  -3      385.75      366.47     40.86 o 
   8   4  -3      334.20      349.61     42.16 o 
 -11   5  -3       82.28      121.13     32.11 o 
  -9   5  -3       53.61       63.17     17.37 o 
  -7   5  -3      385.40      358.77     34.38 o 
  -5   5  -3      800.64      731.71     35.15 o 
  -3   5  -3      952.63     1016.47     41.37 o 
  -1   5  -3      191.13      210.11     14.78 o 
   1   5  -3     6672.30     8358.12    415.77 o 
   3   5  -3     4504.08     4419.70    243.23 o 
   5   5  -3      667.22      594.78     53.84 o 
   7   5  -3      856.72      849.69     68.11 o 
   9   5  -3      113.68      128.43     31.78 o 
 -12   6  -3       29.00       30.75     20.12 o 
 -10   6  -3        4.10       33.83     45.73 o 
  -8   6  -3      249.22      276.25     36.53 o 
  -6   6  -3      500.20      450.03     46.66 o 
  -4   6  -3      558.88      563.40     29.46 o 
  -2   6  -3     1505.16     1964.18     93.83 o 
   0   6  -3      222.20      274.19     19.08 o 
   2   6  -3     7869.35     7867.12    424.20 o 
   4   6  -3     2435.27     2178.07    136.21 o 
   6   6  -3      397.20      484.52     50.59 o 
   8   6  -3      308.91      283.45     42.16 o 
  10   6  -3       56.06       67.46     28.54 o 
 -11   7  -3        9.95       12.14     20.76 o 
  -9   7  -3        9.29       28.94     13.72 o 
  -7   7  -3      140.64      130.16     21.96 o 
  -5   7  -3      704.60      648.57     33.08 o 
  -3   7  -3      254.04      195.96     17.54 o 
  -1   7  -3      947.28     1046.73     49.30 o 
   1   7  -3       61.81       57.08     19.46 o 
   3   7  -3     1574.96     1506.10    103.78 o 
   5   7  -3      590.99      481.28     53.19 o 
   7   7  -3      369.82      359.34     48.00 o 
   9   7  -3      105.44      154.37     35.67 o 
 -10   8  -3       36.75       46.40     19.32 o 
  -8   8  -3       32.20       24.74     12.68 o 
  -6   8  -3       20.74       16.72     14.79 o 
  -4   8  -3     1227.09     1152.74     76.63 o 
  -2   8  -3      993.76     1095.41     88.21 o 
   0   8  -3     2722.16     3128.30    176.42 o 
   2   8  -3      206.58      165.40     31.78 o 
   4   8  -3      877.95      930.77     73.94 o 
   6   8  -3       29.09       22.05     20.76 o 
   8   8  -3      673.16      627.22     66.81 o 
  10   8  -3       59.24       60.97     29.19 o 
 -11   9  -3       38.49      109.62     38.27 o 
  -9   9  -3       67.18       72.65     31.13 o 
  -7   9  -3      331.41      281.99     25.50 o 
  -5   9  -3      275.67      255.85     22.70 o 
  -3   9  -3      156.65      107.24     26.27 o 
  -1   9  -3       47.62       56.43     22.05 o 
   1   9  -3      599.02      519.54     55.13 o 
   3   9  -3       60.74       72.65     25.30 o 
   5   9  -3      771.32      841.91     72.65 o 
   7   9  -3      208.12      223.77     42.81 o 
   9   9  -3        3.61       10.38     24.00 o 
  11   9  -3        9.19       16.22     26.59 o 
 -10  10  -3       24.22       72.00     35.03 o 
  -8  10  -3       92.27      109.92     24.30 o 
  -6  10  -3      155.87      156.68     20.24 o 
  -4  10  -3      556.20      498.07     39.90 o 
  -2  10  -3       27.12       28.54     22.05 o 
   0  10  -3      358.77      333.39     47.35 o 
   2  10  -3      973.76      899.64     77.19 o 
   4  10  -3     1089.31     1067.63     90.16 o 
   6  10  -3      324.70      249.72     44.75 o 
   8  10  -3      119.96      144.64     38.92 o 
  10  10  -3        6.06       22.05     27.24 o 
  -9  11  -3        6.03       42.81     30.49 o 
  -7  11  -3       38.56       20.76     24.65 o 
  -5  11  -3       87.95       96.84     26.59 o 
  -3  11  -3      208.83      159.56     35.03 o 
  -1  11  -3       66.07       20.76     20.11 o 
   1  11  -3      392.41      338.58     50.59 o 
   3  11  -3      412.11      358.04     51.89 o 
   5  11  -3      120.67       94.70     33.08 o 
   7  11  -3        5.65       25.30     24.00 o 
   9  11  -3       39.07       78.48     35.03 o 
  -6  12  -3      235.22      315.88     49.30 o 
  -4  12  -3      289.40      256.85     45.40 o 
  -2  12  -3      378.76      467.01     57.08 o 
   0  12  -3       15.17       18.81     20.76 o 
   2  12  -3      148.27      136.86     37.62 o 
   4  12  -3       14.56       22.70     22.70 o 
   6  12  -3       35.53       44.75     27.24 o 
   8  12  -3       99.50       82.37     36.32 o 
  -5  13  -3        9.64        5.19     24.00 o 
  -3  13  -3       90.45       97.94     31.78 o 
  -1  13  -3       81.14       64.86     29.19 o 
   1  13  -3      148.10      158.26     40.21 o 
   3  13  -3        3.29       -0.65     21.40 o 
   5  13  -3       43.29       51.89     28.54 o 
   7  13  -3      161.72      210.80     48.65 o 
  -4  14  -3        0.96       -5.84     24.00 o 
  -2  14  -3       32.76       23.35     25.30 o 
   0  14  -3       81.20       68.11     33.73 o 
   2  14  -3      108.27      150.48     42.16 o 
   4  14  -3       10.28       23.35     27.89 o 
   6  14  -3        6.96       21.40     27.89 o 
  -3  15  -3       12.37        4.54     24.65 o 
  -1  15  -3       53.77       60.32     29.19 o 
   1  15  -3       24.31        5.19     25.30 o 
   3  15  -3       59.29       80.43     39.57 o 
   5  15  -3        9.37       28.54     24.00 o 
   0  16  -3       59.23      120.64     38.92 o 
   2  16  -3       77.62       96.00     40.21 o 
 -12   0  -2       13.63       36.97     31.78 o 
 -10   0  -2      147.24      166.05     42.16 o 
  -8   0  -2      341.72      403.44     51.24 o 
  -6   0  -2      701.39      736.18     60.32 o 
  -4   0  -2      270.83      241.29     29.19 o 
  -2   0  -2    17722.47    18311.61    677.78 o 
   0   0  -2    10472.16     9165.65    472.20 o 
   4   0  -2     1135.88     1124.71     64.21 o 
   6   0  -2      752.83      691.43     49.30 o 
   8   0  -2      423.91      458.57     42.81 o 
 -13   1  -2        5.33        1.99     55.13 o 
 -11   1  -2       11.51       46.76     20.96 o 
  -9   1  -2      103.55      134.19     24.97 o 
  -7   1  -2      425.54      463.45     36.46 o 
  -5   1  -2     3296.96     3333.07    138.74 o 
  -3   1  -2     4001.57     3875.75    125.02 o 
  -1   1  -2     1846.10     2094.96    123.05 o 
   1   1  -2     3523.37     3239.21    167.99 o 
   3   1  -2    20898.42    20161.06   1000.82 o 
   5   1  -2     1442.29     1461.52     58.20 o 
   7   1  -2      802.83      763.79     39.16 o 
 -12   2  -2       31.82        5.93     44.11 o 
 -10   2  -2       34.56       66.38     22.16 o 
  -8   2  -2     1751.59     1903.85     92.65 o 
  -6   2  -2      584.08      581.53     30.16 o 
  -4   2  -2      356.46      340.44     19.91 o 
  -2   2  -2     1263.70     1302.76     53.58 o 
   0   2  -2     7532.64     8863.09    812.72 o 
   2   2  -2     4135.13     4165.44    219.88 o 
   4   2  -2      793.58      749.52     33.89 o 
   6   2  -2    14393.71    14378.38    535.91 o 
   8   2  -2       65.10       56.43     21.40 o 
 -13   3  -2       50.71      110.18     33.73 o 
 -11   3  -2      206.54      199.73     32.94 o 
  -9   3  -2       70.62       93.44     21.96 o 
  -7   3  -2      312.41      329.80     24.42 o 
  -5   3  -2      502.63      493.79     25.14 o 
  -3   3  -2     1073.59      983.58     38.17 o 
  -1   3  -2      525.46      598.92     51.42 o 
   1   3  -2      959.98      998.23     64.86 o 
   3   3  -2     2296.48     2167.04    124.54 o 
   5   3  -2     1234.01     1135.73     75.89 o 
   7   3  -2      658.50      657.05     55.78 o 
   9   3  -2     1456.78     1512.58    105.08 o 
 -12   4  -2       20.73       28.98     19.78 o 
 -10   4  -2      135.57      135.96     61.62 o 
  -8   4  -2       87.94      110.42     18.08 o 
  -6   4  -2       99.25      111.79     14.48 o 
  -4   4  -2     2856.82     2813.24     96.55 o 
  -2   4  -2     3905.75     3696.48    152.47 o 
   0   4  -2     8757.15    11090.93    375.13 o 
   2   4  -2      919.85      870.45     60.97 o 
   4   4  -2      418.38      448.85     40.21 o 
   6   4  -2      150.79      151.78     27.89 o 
   8   4  -2      144.48      131.02     29.84 o 
  10   4  -2       24.14       14.27     23.35 o 
 -11   5  -2       15.53       28.61     25.62 o 
  -9   5  -2       43.36       18.14     16.06 o 
  -7   5  -2       24.43       27.62     11.01 o 
  -5   5  -2      355.34      311.79     21.23 o 
  -3   5  -2      908.08      940.38     42.02 o 
  -1   5  -2    12443.45    15677.22    913.76 o 
   1   5  -2      465.46      485.70     24.76 o 
   3   5  -2      359.36      332.74     35.67 o 
   5   5  -2      481.26      526.68     46.05 o 
   7   5  -2      105.48      105.08     27.24 o 
   9   5  -2       89.89      117.40     32.43 o 
 -12   6  -2        4.76       30.15     20.62 o 
 -10   6  -2       50.51       27.24     18.35 o 
  -8   6  -2      125.21      155.59     27.20 o 
  -6   6  -2       78.33       95.20     14.49 o 
  -4   6  -2     1286.41     1252.50     48.42 o 
  -2   6  -2     2468.93     2774.91     95.32 o 
   0   6  -2     5541.04     7250.93    352.20 o 
   2   6  -2      113.85      134.95     12.76 o 
   4   6  -2     1292.28     1225.24     83.67 o 
   6   6  -2       69.45       79.78     25.30 o 
   8   6  -2       77.02       82.37     28.54 o 
  10   6  -2       17.60      -33.08     19.46 o 
 -11   7  -2       18.54       17.91     18.33 o 
  -9   7  -2       34.38       30.92     19.78 o 
  -7   7  -2      359.13      388.11     28.95 o 
  -5   7  -2      213.16      246.88     20.19 o 
  -3   7  -2     1145.87     1113.01     45.78 o 
  -1   7  -2     1504.27     1892.78     78.17 o 
   1   7  -2      716.62      703.70     36.44 o 
   3   7  -2      723.44      639.54     56.43 o 
   5   7  -2      337.87      299.01     40.86 o 
   7   7  -2      226.80      210.15     38.92 o 
   9   7  -2       13.65        5.84     23.35 o 
  11   7  -2       18.16        9.08     24.65 o 
 -10   8  -2       13.08       26.59     26.59 o 
  -8   8  -2       38.89       36.59     12.91 o 
  -6   8  -2      103.38      113.09     27.88 o 
  -4   8  -2      143.41      125.55     15.62 o 
  -2   8  -2      128.02      150.49     18.57 o 
   0   8  -2       83.86       99.23     17.84 o 
   2   8  -2        1.34       -4.54     13.62 o 
   4   8  -2      312.76      269.83     40.21 o 
   6   8  -2      109.25       79.78     28.54 o 
   8   8  -2      333.42      375.55     51.24 o 
  10   8  -2       83.94       82.37     33.08 o 
  12   8  -2       21.28        8.43     27.24 o 
 -11   9  -2        7.74       37.62     30.49 o 
  -9   9  -2       73.72       86.92     33.73 o 
  -7   9  -2      322.23      294.15     24.39 o 
  -5   9  -2       60.62       63.43     13.88 o 
  -3   9  -2      412.78      386.17     83.67 o 
  -1   9  -2       17.94       18.16     16.22 o 
   1   9  -2      466.08      399.55     47.35 o 
   3   9  -2      161.20      213.40     36.32 o 
   5   9  -2     2012.85     1748.68    126.48 o 
   7   9  -2      400.14      416.41     54.48 o 
   9   9  -2       19.90      -20.76     19.46 o 
  11   9  -2        1.21      -10.38     26.59 o 
 -10  10  -2        8.52       29.84     29.19 o 
  -8  10  -2       43.59       29.19     27.89 o 
  -6  10  -2      212.43      165.40     24.92 o 
  -4  10  -2      565.93      406.27     60.65 o 
  -2  10  -2      205.77      179.67     34.38 o 
   0  10  -2      137.26      105.08     29.19 o 
   2  10  -2     1500.86     1380.91    105.08 o 
   4  10  -2      688.96      626.57     64.86 o 
   6  10  -2       67.42       53.84     27.89 o 
   8  10  -2        6.72        0.65     20.11 o 
  10  10  -2       21.71      -17.51     22.05 o 
  -9  11  -2        2.80       48.00     31.13 o 
  -7  11  -2       63.27       65.51     29.19 o 
  -5  11  -2      132.09      134.26     33.08 o 
  -3  11  -2       78.15       51.24     23.35 o 
  -1  11  -2     1688.02     1692.25    120.64 o 
   1  11  -2      310.34      325.61     47.35 o 
   3  11  -2      324.59      287.99     47.35 o 
   5  11  -2       59.46       53.84     27.89 o 
   7  11  -2       13.75       19.46     22.05 o 
   9  11  -2       36.14       88.86     36.32 o 
  -6  12  -2      280.55      375.55     52.54 o 
  -4  12  -2      189.93      177.07     36.32 o 
  -2  12  -2       43.06       22.05     20.11 o 
   0  12  -2      522.43      574.03     64.21 o 
   2  12  -2      336.71      307.45     51.24 o 
   4  12  -2      508.78      520.19     64.86 o 
   6  12  -2       19.30        3.89     22.70 o 
   8  12  -2      147.35      169.29     44.75 o 
  -5  13  -2       50.37       81.08     31.13 o 
  -3  13  -2      127.95      156.32     37.62 o 
  -1  13  -2       28.07       41.51     24.65 o 
   1  13  -2      172.27      178.37     42.81 o 
   3  13  -2      337.61      378.15     58.38 o 
   5  13  -2      473.38      390.47     60.97 o 
   7  13  -2      311.99      334.69     60.32 o 
  -4  14  -2       56.56       22.70     24.00 o 
  -2  14  -2       34.99       64.21     28.54 o 
   0  14  -2       41.27       20.76     24.65 o 
   2  14  -2      211.98      224.42     49.94 o 
   4  14  -2       53.46       37.62     29.84 o 
   6  14  -2      137.39      171.88     44.75 o 
  -3  15  -2      224.55      207.56     46.05 o 
  -1  15  -2      387.93      456.63     66.16 o 
   1  15  -2      250.84      222.48     49.94 o 
   3  15  -2       38.16       62.92     35.03 o 
   5  15  -2       19.25        3.24     26.59 o 
  -2  16  -2       11.08       79.78     34.38 o 
   0  16  -2      167.92      197.83     49.30 o 
   2  16  -2       61.53       45.40     31.78 o 
 -13   1  -1       10.93       33.38     22.70 o 
 -11   1  -1       71.94       66.51     20.96 o 
  -9   1  -1       79.39       48.97     18.70 o 
  -7   1  -1      203.36      211.70     66.48 o 
  -5   1  -1     2474.48     2641.45    112.13 o 
  -3   1  -1      314.95      315.71     16.52 o 
  -1   1  -1    13348.09    15108.67   1013.54 o 
   1   1  -1      958.14      998.88     55.78 o 
   3   1  -1    68146.98    64594.85   2301.01 o 
   5   1  -1      252.86      260.44     18.28 o 
   7   1  -1      115.65      115.81     16.28 o 
   9   1  -1      110.32      154.37     31.13 o 
 -12   2  -1        4.37        8.76     17.89 o 
 -10   2  -1      115.11      130.46     25.67 o 
  -8   2  -1      147.64      124.63     22.71 o 
  -6   2  -1      166.72      150.07     20.31 o 
  -4   2  -1      484.90      442.88     21.87 o 
  -2   2  -1     2049.10     1986.13     66.48 o 
   0   2  -1       13.14       18.16      6.49 o 
   2   2  -1     4426.57     4380.78    223.13 o 
   4   2  -1     8932.92     8603.95    459.87 o 
   6   2  -1     5581.65     5650.05    217.38 o 
   8   2  -1      173.95      199.78     21.29 o 
  10   2  -1      227.96      197.83     38.27 o 
 -13   3  -1       20.56       32.81     21.70 o 
 -11   3  -1      308.73      351.34     41.27 o 
  -9   3  -1      138.60      141.39     25.45 o 
  -7   3  -1      567.02      562.43     29.84 o 
  -5   3  -1      681.81      682.65     27.82 o 
  -3   3  -1     6656.59     6140.59    194.35 o 
  -1   3  -1     3595.91     3414.46    108.54 o 
   3   3  -1     4058.65     3850.21    208.86 o 
   5   3  -1      187.10      190.05     26.59 o 
   7   3  -1      497.23      530.61     78.48 o 
   9   3  -1      205.15      193.29     35.67 o 
 -12   4  -1       10.34        6.49     18.37 o 
 -10   4  -1       49.58       46.65     19.12 o 
  -8   4  -1       41.47       38.59     24.65 o 
  -6   4  -1      399.66      365.46     38.76 o 
  -4   4  -1     3747.27     3567.02    117.61 o 
  -2   4  -1     1073.70     1115.89     41.29 o 
   0   4  -1     2852.75     3648.97    130.48 o 
   2   4  -1     6608.57     6667.82    341.82 o 
   4   4  -1      640.20      648.62     50.59 o 
   6   4  -1      308.48      296.42     36.97 o 
   8   4  -1      118.91      151.78     31.13 o 
  10   4  -1        3.06       -1.95     21.40 o 
 -13   5  -1       12.42        5.84     29.84 o 
 -11   5  -1       18.04       31.52     18.54 o 
  -9   5  -1       99.32      175.25     26.03 o 
  -7   5  -1      363.07      327.41     23.49 o 
  -5   5  -1      139.30      126.11     13.29 o 
  -3   5  -1     4318.43     4258.85    172.91 o 
  -1   5  -1      902.74     1086.21     47.02 o 
   1   5  -1      119.99      111.69     14.92 o 
   3   5  -1      286.34      258.15     31.78 o 
   5   5  -1     2476.93     2300.66    141.40 o 
   7   5  -1      131.26      153.07     31.78 o 
   9   5  -1       87.58      122.59     33.73 o 
  11   5  -1        7.45       12.97     27.24 o 
 -12   6  -1        1.41       27.24     26.59 o 
 -10   6  -1       89.26       72.26     20.63 o 
  -8   6  -1      137.58      164.87     18.74 o 
  -6   6  -1      959.64      916.60     40.57 o 
  -4   6  -1      618.43      594.49     28.66 o 
  -2   6  -1      940.01      905.46     37.76 o 
   0   6  -1      330.78      358.08     53.84 o 
   2   6  -1      699.06      690.30     47.67 o 
   4   6  -1     1426.50     1260.92     89.51 o 
   6   6  -1      493.63      537.71     53.19 o 
   8   6  -1      236.97      251.66     42.16 o 
  10   6  -1       14.79       -5.84     22.05 o 
  12   6  -1       11.84       37.62     29.19 o 
 -11   7  -1       30.47       77.19     35.03 o 
  -9   7  -1       55.92       49.98     18.19 o 
  -7   7  -1       99.08       95.63     14.76 o 
  -5   7  -1     1501.58     1345.85     53.43 o 
  -3   7  -1      978.46      950.64     44.13 o 
  -1   7  -1     1325.98     1415.65    129.40 o 
   1   7  -1     4803.94     4820.25    188.27 o 
   3   7  -1      455.71      426.79     46.70 o 
   5   7  -1      147.86      141.40     31.13 o 
   7   7  -1       15.15       21.40     22.70 o 
   9   7  -1      118.96      119.99     35.67 o 
  11   7  -1        7.55       10.38     29.19 o 
 -12   8  -1       13.95       91.46     36.32 o 
 -10   8  -1      187.87      143.35     40.21 o 
  -8   8  -1      259.26      234.15     45.40 o 
  -6   8  -1      345.48      298.67     22.42 o 
  -4   8  -1     1090.43      985.63     53.45 o 
  -2   8  -1     3292.58     3258.88    138.25 o 
   0   8  -1     1571.85     1640.49     71.48 o 
   2   8  -1     1282.81     1297.70     79.78 o 
   4   8  -1      718.98      690.13     62.92 o 
   6   8  -1       43.73       91.46     31.78 o 
   8   8  -1      179.07      131.67     35.67 o 
  10   8  -1       93.93      111.56     36.97 o 
  12   8  -1        0.62      -16.86     31.13 o 
 -11   9  -1       16.96       52.54     33.08 o 
  -9   9  -1       91.34      125.18     37.62 o 
  -7   9  -1      149.77      201.07     40.86 o 
  -5   9  -1       68.74       78.92     14.07 o 
  -3   9  -1      450.32      372.35     96.32 o 
  -1   9  -1      182.71      175.53     21.10 o 
   1   9  -1     1599.52     1623.50    109.62 o 
   3   9  -1      678.44      671.32     65.51 o 
   5   9  -1     1857.44     1720.14    122.59 o 
   7   9  -1      386.96      443.66     57.73 o 
   9   9  -1       24.54       39.57     28.54 o 
  11   9  -1      138.31      129.08     42.16 o 
 -10  10  -1       52.04       81.08     35.03 o 
  -8  10  -1      148.39       59.02     32.43 o 
  -6  10  -1       78.47       88.93     41.84 o 
  -4  10  -1      418.66      358.66     62.27 o 
  -2  10  -1      461.28      472.64     36.66 o 
   0  10  -1       57.62       45.40     23.35 o 
   2  10  -1     4276.49     3963.07    236.10 o 
   4  10  -1      576.35      643.43     66.81 o 
   6  10  -1      131.62      135.56     36.97 o 
   8  10  -1      160.17      116.75     37.62 o 
  10  10  -1       35.41       16.86     27.24 o 
  -9  11  -1       15.74       32.43     29.84 o 
  -7  11  -1       42.81       25.94     27.24 o 
  -5  11  -1      145.06      139.40     23.80 o 
  -3  11  -1        9.35        7.78     15.57 o 
  -1  11  -1      401.39      417.71     50.59 o 
   1  11  -1      704.89      727.10     71.35 o 
   3  11  -1        6.53      -11.03     21.40 o 
   5  11  -1      562.32      657.70     71.35 o 
   7  11  -1        2.02       12.32     24.65 o 
   9  11  -1       18.03       37.62     29.84 o 
  -8  12  -1        1.35        7.13     26.59 o 
  -6  12  -1        1.67       42.16     28.54 o 
  -4  12  -1      233.90      203.67     37.62 o 
  -2  12  -1      603.37      710.89     70.70 o 
   0  12  -1      314.40      326.90     48.65 o 
   2  12  -1      577.11      564.95     66.81 o 
   4  12  -1     1097.65     1111.74     96.64 o 
   6  12  -1        3.45        3.24     21.40 o 
   8  12  -1       24.98       24.65     27.24 o 
  -3  13  -1      203.50      155.02     36.97 o 
  -1  13  -1       14.57       18.81     20.76 o 
   1  13  -1       33.06       10.38     21.40 o 
   3  13  -1        8.22       -1.30     23.35 o 
   5  13  -1      438.24      468.95     66.81 o 
   7  13  -1      246.42      271.77     54.48 o 
  -4  14  -1       33.77       78.48     29.84 o 
  -2  14  -1      105.77      114.81     33.73 o 
   0  14  -1       36.49       29.19     25.94 o 
   2  14  -1       72.52      128.43     39.57 o 
   4  14  -1      117.04      172.53     48.65 o 
   6  14  -1       70.87       33.08     33.08 o 
  -3  15  -1       40.20      106.37     36.32 o 
  -1  15  -1       73.61      112.21     38.27 o 
   1  15  -1       21.43       76.54     33.73 o 
   3  15  -1       67.64      156.32     46.70 o 
   5  15  -1       49.91      134.91     46.70 o 
  -2  16  -1      136.61      297.07     55.13 o 
   0  16  -1        0.09       23.35     28.54 o 
   2  16  -1       10.29       31.13     31.13 o 
 -12   0   0       15.91       16.22     25.94 o 
 -10   0   0       31.07       64.86     29.19 o 
  -8   0   0      240.28      245.18     40.86 o 
  -6   0   0     1564.19     1568.71     85.56 o 
  -4   0   0     2887.63     3084.13    143.81 o 
  -2   0   0     3358.39     3516.17    205.61 o 
   2   0   0     3573.78     3983.83    197.18 o 
   4   0   0     2998.35     3080.95    166.70 o 
   6   0   0     1578.96     1566.42     97.94 o 
   8   0   0      244.66      310.04     37.62 o 
  10   0   0       33.62       31.78     22.70 o 
 -13   1   0       26.57       61.13     24.26 o 
 -11   1   0       40.47       60.15     21.29 o 
  -9   1   0      495.00      631.11     75.56 o 
  -7   1   0      172.01      220.30     24.36 o 
  -5   1   0      888.36      914.60     41.54 o 
  -3   1   0    27277.40    25842.35    729.79 o 
  -1   1   0      571.11      563.65     34.38 o 
   1   1   0      518.68      553.92     33.08 o 
   3   1   0    27125.04    25820.28   1327.08 o 
   5   1   0      911.07      896.92     42.65 o 
   7   1   0      160.67      156.08     23.35 o 
   9   1   0      488.46      547.32     43.78 o 
 -12   2   0        0.27       14.08     16.95 o 
 -10   2   0       59.41      100.20     23.34 o 
  -8   2   0      862.76      964.73     56.12 o 
  -6   2   0     2178.71     2236.73     85.25 o 
  -4   2   0      397.82      414.02     19.97 o 
  -2   2   0     2293.67     2090.62     68.70 o 
   0   2   0     8039.63     8270.91    307.38 o 
   2   2   0     2323.88     2290.93    119.35 o 
   4   2   0      434.87      470.25     36.32 o 
   6   2   0     2145.34     2000.61     89.88 o 
   8   2   0      872.87      969.45     51.82 o 
  10   2   0       64.66       35.67     24.65 o 
 -13   3   0       24.86       49.41     28.54 o 
 -11   3   0       94.35      119.40     26.30 o 
  -9   3   0       93.47       93.97     21.32 o 
  -7   3   0      939.00      929.58     52.59 o 
  -5   3   0      176.21      166.19     21.83 o 
  -3   3   0     2028.69     1937.62     65.52 o 
  -1   3   0     3139.11     3152.32    102.44 o 
   1   3   0     3191.37     3634.87    177.72 o 
   3   3   0     2059.34     2051.59    115.45 o 
   5   3   0      184.19      158.91     25.30 o 
   7   3   0      974.44      987.85     72.00 o 
   9   3   0       87.93       29.84     22.70 o 
  11   3   0       94.63      105.08     35.67 o 
 -12   4   0        9.99       37.14     20.86 o 
 -10   4   0       27.23       20.11     15.78 o 
  -8   4   0       40.69       40.69     15.89 o 
  -6   4   0     1522.77     1609.53     59.60 o 
  -4   4   0       90.01       80.77      9.43 o 
  -2   4   0     3739.59     3623.67    116.52 o 
   0   4   0     4568.61     4674.92    178.38 o 
   2   4   0     3622.98     3784.70    202.37 o 
   4   4   0      105.38       98.59     21.40 o 
   6   4   0     1518.07     1579.39    104.43 o 
   8   4   0       38.94       11.68     20.76 o 
  10   4   0       25.89       35.03     25.30 o 
  12   4   0        9.12      -12.32     26.59 o 
 -13   5   0        7.40       37.62     33.73 o 
 -11   5   0       14.14       23.96     17.08 o 
  -9   5   0        3.86        0.65     27.24 o 
  -7   5   0        4.20        8.62      8.55 o 
  -5   5   0      228.63      254.03     24.36 o 
  -3   5   0     1656.50     1622.87     56.82 o 
  -1   5   0     3393.20     3275.13    133.87 o 
   1   5   0     3384.28     3527.52    134.84 o 
   3   5   0     1640.05     1557.99    101.18 o 
   5   5   0      237.15      308.74     36.97 o 
   7   5   0        4.57        5.84     19.46 o 
   9   5   0        4.45        4.54     21.40 o 
  11   5   0       14.33       76.54     35.03 o 
 -12   6   0        2.68       22.05     24.00 o 
 -10   6   0       14.55       20.76     25.30 o 
  -8   6   0       85.39       94.73     19.48 o 
  -6   6   0      406.58      385.41     23.03 o 
  -4   6   0       79.96       76.65     10.52 o 
  -2   6   0     1193.92     1165.16     43.62 o 
   0   6   0       10.49        5.78      8.02 o 
   2   6   0     1194.62     1098.76     78.48 o 
   4   6   0       78.98      121.29     26.59 o 
   6   6   0      400.34      357.39     46.05 o 
   8   6   0       89.79       74.59     30.49 o 
  10   6   0       14.84      -27.24     21.40 o 
  12   6   0        2.51      -14.27     26.59 o 
 -11   7   0        0.91       24.00     25.94 o 
  -9   7   0       57.54       69.40     29.19 o 
  -7   7   0      168.33      196.71     27.57 o 
  -5   7   0      445.63      445.30     31.61 o 
  -3   7   0      571.33      518.69     26.02 o 
  -1   7   0      759.15      767.70     46.70 o 
   1   7   0      743.32      750.14     47.02 o 
   3   7   0      547.40      572.73     51.24 o 
   5   7   0      438.30      500.09     53.84 o 
   7   7   0      174.04      179.67     38.27 o 
   9   7   0       59.05       42.16     27.24 o 
  11   7   0        0.92       -9.08     24.00 o 
 -12   8   0       37.58       10.38     24.00 o 
 -10   8   0       36.29       60.32     32.43 o 
  -8   8   0      124.81      101.18     35.67 o 
  -6   8   0       23.69       -2.18     11.85 o 
  -4   8   0      147.11      187.32     31.46 o 
  -2   8   0      359.02      326.75     26.96 o 
   0   8   0       35.02       38.46     12.61 o 
   2   8   0      363.26      403.41     57.08 o 
   4   8   0      152.24      129.08     31.78 o 
   6   8   0       24.80       -9.08     19.46 o 
   8   8   0      128.08      151.13     37.62 o 
  10   8   0       36.01       12.97     24.00 o 
  12   8   0       37.48       62.92     36.32 o 
 -11   9   0        9.79       36.32     27.24 o 
  -9   9   0       21.68        7.13     23.35 o 
  -7   9   0      442.62      365.17     53.19 o 
  -5   9   0      181.49      182.01     26.27 o 
  -3   9   0      288.00      286.62     26.87 o 
  -1   9   0      436.29      394.02     66.81 o 
   1   9   0      450.43      427.80     32.07 o 
   3   9   0      288.01      335.95     31.13 o 
   5   9   0      179.79      241.94     42.81 o 
   7   9   0      441.32      417.06     55.78 o 
   9   9   0       24.01       56.43     31.13 o 
  11   9   0       10.26       -6.49     27.89 o 
 -10  10   0        8.19       39.57     27.89 o 
  -8  10   0      120.93       51.24     31.13 o 
  -6  10   0       30.23       25.94     25.94 o 
  -4  10   0      420.29      402.25     41.84 o 
  -2  10   0      767.30      769.42     45.80 o 
   0  10   0        0.29       -6.83     11.63 o 
   2  10   0      764.77      690.78     70.05 o 
   4  10   0      417.48      328.20     51.24 o 
   6  10   0       32.57       14.27     22.70 o 
   8  10   0      117.82       68.11     33.08 o 
  10  10   0        7.78       14.27     27.89 o 
  -9  11   0       24.78       44.11     32.43 o 
  -7  11   0       11.00       19.46     29.19 o 
  -5  11   0      251.34      281.50     48.65 o 
  -3  11   0      185.77      148.12     23.22 o 
  -1  11   0     5439.17     5399.48    218.76 o 
   1  11   0     5521.50     5338.15    310.04 o 
   3  11   0      191.02      105.73     35.67 o 
   5  11   0      258.93      257.50     48.65 o 
   7  11   0       10.87      -16.86     20.76 o 
   9  11   0       24.95       25.94     29.84 o 
  -8  12   0       77.24       76.54     35.03 o 
  -6  12   0       27.52       38.92     28.54 o 
  -4  12   0      702.72      643.98     48.02 o 
  -2  12   0      851.18      803.64     70.70 o 
   0  12   0       49.29       18.16     21.40 o 
   2  12   0      818.37      843.86     82.37 o 
   4  12   0      706.07      818.56     81.73 o 
   6  12   0       24.95        4.54     25.30 o 
   8  12   0       75.32       72.00     34.38 o 
  -7  13   0      178.74      139.45     42.16 o 
  -3  13   0       80.01       60.32     27.24 o 
  -1  13   0      191.83      158.91     38.27 o 
   1  13   0      198.58      256.85     46.70 o 
   3  13   0       84.22       71.35     34.38 o 
   5  13   0        6.76       -3.89     25.30 o 
   7  13   0      178.02      167.99     46.70 o 
  -2  14   0      121.98       86.27     31.13 o 
   0  14   0       56.32       61.62     27.89 o 
   2  14   0      124.08      128.43     40.86 o 
   4  14   0      103.99      142.05     44.75 o 
   6  14   0      157.05      216.64     55.13 o 
  -1  15   0       61.16       94.05     35.03 o 
   1  15   0       59.26       51.89     31.13 o 
   3  15   0      153.69      105.08     42.16 o 
   5  15   0       38.38      -16.86     26.59 o 
   0  16   0      371.79      397.60     63.56 o 
   2  16   0       69.58       71.35     35.67 o 
 -13   1   1       23.11       37.52     21.78 o 
 -11   1   1       23.88       32.38     18.28 o 
  -9   1   1      107.82      136.64     25.62 o 
  -7   1   1      124.71      169.49     28.87 o 
  -5   1   1      249.89      249.56     25.75 o 
  -3   1   1    67903.75    63230.12   2143.26 o 
  -1   1   1     1013.93     1009.81     48.60 o 
   1   1   1    13563.55    15300.95    771.21 o 
   3   1   1      291.89      310.69     27.89 o 
   5   1   1     2480.90     2587.87    106.40 o 
   7   1   1      191.62      213.14     22.67 o 
   9   1   1       80.76       94.69     20.18 o 
  11   1   1       70.85       75.24     31.78 o 
 -12   2   1       81.46       78.96     47.02 o 
 -10   2   1      227.35      239.10     31.81 o 
  -8   2   1      166.46      166.05     23.92 o 
  -6   2   1     5538.60     5745.09    187.46 o 
  -4   2   1     9010.19     8842.82    252.16 o 
  -2   2   1     4429.16     4134.74    145.94 o 
   0   2   1       14.08       15.57      6.49 o 
   2   2   1     2044.64     2187.80    115.45 o 
   4   2   1      504.35      524.09     40.86 o 
   6   2   1      155.58      190.69     29.19 o 
   8   2   1      155.03      236.90     58.38 o 
  10   2   1      111.93      126.62     24.51 o 
  12   2   1        4.43        1.95     27.89 o 
 -13   3   1       20.21       61.94     24.31 o 
 -11   3   1       30.09       25.56     16.62 o 
  -9   3   1      202.48      219.58     27.70 o 
  -7   3   1      501.03      568.64     42.16 o 
  -5   3   1      192.89      167.06     12.74 o 
  -3   3   1     4131.77     3824.50    120.91 o 
  -1   3   1     7417.32     6977.66    261.93 o 
   1   3   1     3472.54     3485.69    186.15 o 
   3   3   1     6642.41     6416.15    332.09 o 
   5   3   1      681.67      666.13     54.48 o 
   7   3   1      574.30      452.74     51.24 o 
   9   3   1      135.26      202.95     31.13 o 
  11   3   1      311.21      364.52     55.78 o 
 -12   4   1       19.13       25.94     30.49 o 
 -10   4   1        4.11       25.43     15.89 o 
  -8   4   1      123.55      129.47     30.16 o 
  -6   4   1      307.19      321.76     19.27 o 
  -4   4   1      655.31      611.34     25.82 o 
  -2   4   1     6568.45     6330.24    293.92 o 
   0   4   1     2900.08     3043.18    130.87 o 
   2   4   1     1123.89     1206.43     73.94 o 
   4   4   1     3759.86     3662.11    203.67 o 
   6   4   1      411.44      495.55     46.70 o 
   8   4   1       42.73       62.27     26.59 o 
  10   4   1       47.74       55.13     28.54 o 
  12   4   1       10.13       -3.24     26.59 o 
 -13   5   1        1.90       37.62     35.03 o 
 -11   5   1        7.55       29.84     27.89 o 
  -9   5   1       87.50       96.27     20.88 o 
  -7   5   1      135.39      136.68     28.21 o 
  -5   5   1     2497.52     2342.52     79.53 o 
  -3   5   1      270.50      264.65     14.93 o 
  -1   5   1      105.60      101.52     16.86 o 
   1   5   1      896.08      820.50     65.51 o 
   3   5   1     4397.08     4576.66    241.94 o 
   5   5   1      137.69       88.86     25.30 o 
   7   5   1      361.33      385.28     47.35 o 
   9   5   1       97.59       97.94     33.08 o 
  11   5   1       17.16       42.16     31.13 o 
  13   5   1       12.17      -20.76     31.13 o 
 -12   6   1       11.86       41.51     35.03 o 
 -10   6   1       14.48       72.00     32.43 o 
  -8   6   1      244.95      189.40     41.51 o 
  -6   6   1      492.95      474.93     24.82 o 
  -4   6   1     1429.33     1329.74     55.48 o 
  -2   6   1      675.64      589.32     33.98 o 
   0   6   1      334.23      337.60     28.86 o 
   2   6   1      919.57      944.39     67.46 o 
   4   6   1      658.64      695.97     57.08 o 
   6   6   1      966.98     1053.36     78.48 o 
   8   6   1      134.29      151.13     36.97 o 
  10   6   1       87.92       64.86     32.43 o 
  12   6   1        1.21       12.97     31.13 o 
 -11   7   1        8.84       35.67     27.24 o 
  -9   7   1      118.22      119.35     39.57 o 
  -7   7   1       16.89        0.65     22.05 o 
  -5   7   1      150.96      140.33     17.83 o 
  -3   7   1      446.78      459.61     29.91 o 
  -1   7   1     4816.54     4768.55    189.77 o 
   1   7   1     1338.54     1384.57     80.43 o 
   3   7   1      987.26     1020.93     74.59 o 
   5   7   1     1514.56     1406.21     99.89 o 
   7   7   1      103.61       87.56     31.78 o 
   9   7   1       56.08        0.65     23.35 o 
  11   7   1       30.14       18.16     31.78 o 
 -12   8   1        0.87       26.59     26.59 o 
 -10   8   1       91.15       31.78     27.89 o 
  -8   8   1      182.01      173.18     40.21 o 
  -6   8   1       42.83       75.24     31.78 o 
  -4   8   1      724.75      686.90     60.97 o 
  -2   8   1     1284.33     1282.33     62.45 o 
   0   8   1     1529.35     1463.96     71.78 o 
   2   8   1     3281.78     3506.43    142.40 o 
   4   8   1     1083.57     1174.65     84.32 o 
   6   8   1      344.12      356.09     49.94 o 
   8   8   1      257.36      202.37     44.11 o 
  10   8   1      188.47       76.54     36.97 o 
  12   8   1       14.72       60.32     39.57 o 
 -11   9   1      137.15      153.07     44.75 o 
  -9   9   1       25.57       36.97     27.89 o 
  -7   9   1      375.82      348.96     54.48 o 
  -5   9   1     1842.71     1763.60    125.83 o 
  -3   9   1      686.11      681.29     41.47 o 
  -1   9   1     1599.16     1585.12     75.44 o 
   1   9   1      183.03      175.62     22.92 o 
   3   9   1      451.94      472.84     53.19 o 
   5   9   1       65.80       82.37     30.49 o 
   7   9   1      153.55      155.67     40.86 o 
   9   9   1       87.45      107.67     36.97 o 
  11   9   1       16.58       17.51     31.78 o 
 -10  10   1       36.02       49.30     32.43 o 
  -8  10   1      157.45      158.91     43.46 o 
  -6  10   1      136.21      107.02     35.67 o 
  -4  10   1      539.26      570.16     41.14 o 
  -2  10   1     4265.47     3950.08    164.53 o 
   0  10   1       55.50       52.54     17.43 o 
   2  10   1      450.78      519.66     40.43 o 
   4  10   1      417.22      330.15     51.24 o 
   6  10   1       74.42       97.29     35.03 o 
   8  10   1      150.48      180.97     45.40 o 
  10  10   1       50.44       72.00     35.67 o 
  -9  11   1       18.35        5.84     29.19 o 
  -7  11   1        2.56      -18.16     26.59 o 
  -5  11   1      564.95      446.25     61.62 o 
  -3  11   1        6.77       17.24     14.14 o 
  -1  11   1      727.78      740.27     47.64 o 
   1  11   1      388.16      376.25     36.00 o 
   3  11   1       10.49        3.89     22.05 o 
   5  11   1      145.63      124.54     38.92 o 
   7  11   1       41.21       -2.59     26.59 o 
   9  11   1       16.61       34.38     29.84 o 
  -8  12   1       26.14       36.97     32.43 o 
  -6  12   1        3.40       38.92     31.78 o 
  -2  12   1      594.73      559.43     43.54 o 
   0  12   1      325.25      345.07     50.59 o 
   2  12   1      638.56      756.29     78.48 o 
   4  12   1      224.73      112.21     38.92 o 
   6  12   1        1.43       15.57     29.84 o 
   8  12   1        1.20       15.57     28.54 o 
  -7  13   1      246.94      251.02     55.13 o 
  -5  13   1      439.34      399.55     62.92 o 
  -1  13   1       31.62       32.43     23.35 o 
   1  13   1       13.72       48.65     27.89 o 
   3  13   1      202.78      218.59     48.00 o 
   5  13   1      137.52      103.78     43.46 o 
   7  13   1        2.35       -5.19     28.54 o 
  -2  14   1       72.87       66.81     29.19 o 
   0  14   1       38.45       64.21     31.13 o 
   2  14   1      102.30      127.13     40.86 o 
   4  14   1       35.32       -3.24     25.30 o 
   6  14   1        7.59      -12.97     29.84 o 
  -1  15   1       21.03       47.35     29.19 o 
   1  15   1       76.90       74.59     35.03 o 
   3  15   1       40.38       49.94     35.03 o 
   5  15   1       12.41       44.75     36.97 o 
   0  16   1        0.10        0.00     23.35 o 
   2  16   1      137.47      145.29     48.65 o 
 -14   0   2       11.10       64.86     34.38 o 
 -12   0   2      146.23      167.34     43.46 o 
 -10   0   2      281.99      308.09     49.30 o 
  -8   0   2      415.49      423.78     45.40 o 
  -6   0   2      747.68      755.51     48.94 o 
  -4   0   2     1097.79     1096.55     59.62 o 
  -2   0   2    20806.77    18756.80    998.88 o 
   4   0   2      245.01      250.37     28.54 o 
   6   0   2      694.17      633.70     54.48 o 
   8   0   2      339.72      332.74     44.75 o 
  10   0   2      144.76      235.45     44.11 o 
  12   0   2       12.72       26.59     30.49 o 
 -13   1   2       18.35       58.81     24.00 o 
 -11   1   2        2.76       12.14     16.98 o 
  -9   1   2       88.89      122.03     24.02 o 
  -7   1   2      780.61      788.16     38.08 o 
  -5   1   2     1408.35     1391.51     53.36 o 
  -3   1   2    20757.22    19349.29    660.52 o 
  -1   1   2     3486.73     3242.11    236.75 o 
   1   1   2     1906.94     1998.40    113.51 o 
   3   1   2     3949.94     3918.96    212.10 o 
   5   1   2     3303.12     3239.21    188.10 o 
   7   1   2      443.61      412.86     32.55 o 
   9   1   2      106.00      118.94     22.67 o 
  11   1   2       11.80       22.14     19.25 o 
 -12   2   2       23.47       46.79     20.58 o 
 -10   2   2       29.19       17.05     30.49 o 
  -8   2   2       63.37       84.81     17.10 o 
  -6   2   2    14366.44    14779.81    461.22 o 
  -4   2   2      835.68      819.39     35.76 o 
  -2   2   2     4281.03     4134.93    188.86 o 
   0   2   2     7596.29     8781.83    420.31 o 
   2   2   2     1267.06     1222.65     77.83 o 
   4   2   2      374.72      311.34     34.38 o 
   6   2   2      566.81      529.92     52.54 o 
   8   2   2     1723.58     1765.07     86.45 o 
  10   2   2       36.11       96.03     21.96 o 
  12   2   2       33.44       71.35     38.27 o 
 -13   3   2        5.04       -7.13     27.24 o 
 -11   3   2       90.61      116.19     25.71 o 
  -9   3   2     1467.76     1507.44     78.54 o 
  -7   3   2      688.30      699.32     35.02 o 
  -5   3   2     1261.55     1159.57     50.14 o 
  -3   3   2     2353.04     2173.88     65.86 o 
  -1   3   2     1012.89     1065.11     87.43 o 
   1   3   2      508.08      522.79     41.51 o 
   3   3   2     1050.60      981.36     66.81 o 
   5   3   2      499.88      389.82     43.46 o 
   7   3   2      311.69      335.34     43.46 o 
   9   3   2       67.48       75.63     20.77 o 
  11   3   2      201.72      159.56     43.46 o 
  13   3   2       51.23       44.75     36.32 o 
 -12   4   2       37.63       55.78     35.67 o 
 -10   4   2       25.97       20.89     15.11 o 
  -8   4   2      138.80      160.78     28.54 o 
  -6   4   2      146.49      140.51     20.11 o 
  -4   4   2      420.53      384.21     17.82 o 
  -2   4   2      913.33      932.29     41.54 o 
   0   4   2     8737.81     8940.03    376.09 o 
   2   4   2     3969.36     4120.68    212.75 o 
   4   4   2     2939.00     2979.11    167.99 o 
   6   4   2       90.14      114.16     28.54 o 
   8   4   2       87.22       88.86     30.49 o 
  10   4   2      134.31      158.74     31.78 o 
  12   4   2       21.17      -10.38     27.89 o 
 -13   5   2        0.52       26.59     32.43 o 
 -11   5   2       18.78       51.89     31.78 o 
  -9   5   2       86.96       72.00     33.08 o 
  -7   5   2      106.44       99.71     16.89 o 
  -5   5   2      477.84      448.67     21.46 o 
  -3   5   2      349.01      328.00     16.03 o 
  -1   5   2      470.60      489.86     28.44 o 
   1   5   2    12616.91    13540.60    781.59 o 
   3   5   2      853.83      854.88     66.81 o 
   5   5   2      347.89      349.61     41.51 o 
   7   5   2       25.88       22.70     21.40 o 
   9   5   2       43.55       12.32     22.05 o 
  11   5   2       15.71       -5.84     25.30 o 
 -12   6   2        2.65       31.78     32.43 o 
 -10   6   2       16.92       36.32     30.49 o 
  -8   6   2       78.50      106.37     35.03 o 
  -6   6   2       64.67       60.97     25.94 o 
  -4   6   2     1271.34     1189.74     62.79 o 
  -2   6   2      127.08      115.90     14.75 o 
   0   6   2     5535.30     6025.98    250.51 o 
   2   6   2     2497.28     3024.52    168.64 o 
   4   6   2     1265.53     1102.01     86.27 o 
   6   6   2       75.85       88.21     28.54 o 
   8   6   2      124.03      125.18     36.32 o 
  10   6   2       51.37       33.73     29.19 o 
  12   6   2        5.02      -28.54     25.30 o 
 -11   7   2       18.87       35.67     29.84 o 
  -9   7   2       12.42      -26.59     19.46 o 
  -7   7   2      219.82      229.61     42.81 o 
  -5   7   2      336.14      352.85     46.05 o 
  -3   7   2      707.48      664.67     36.93 o 
  -1   7   2      741.90      733.13     58.38 o 
   1   7   2     1513.72     1654.09     80.71 o 
   3   7   2     1154.64     1287.51     87.56 o 
   5   7   2      217.43      214.69     38.92 o 
   7   7   2      356.71      370.36     52.54 o 
   9   7   2       33.17       -7.78     24.00 o 
  11   7   2       18.80       53.19     35.03 o 
 -12   8   2       21.25       20.11     25.30 o 
 -10   8   2       83.29       69.40     33.73 o 
  -8   8   2      334.60      221.18     47.35 o 
  -6   8   2      114.66      114.16     35.03 o 
  -4   8   2      322.69      309.07     25.79 o 
  -2   8   2        1.93        8.69     10.20 o 
   0   8   2       81.74       79.86     17.41 o 
   2   8   2      132.92      150.48     31.78 o 
   4   8   2      137.54      128.43     33.08 o 
   6   8   2       97.97      114.16     33.73 o 
   8   8   2       38.88       -7.78     22.70 o 
  10   8   2       12.56       -3.24     24.65 o 
 -11   9   2        1.22       35.67     33.08 o 
  -9   9   2       21.18       28.54     28.54 o 
  -7   9   2      385.97      308.09     52.54 o 
  -5   9   2     2024.33     1962.08    132.97 o 
  -3   9   2      152.10      142.45     19.90 o 
  -1   9   2      485.55      450.04     34.52 o 
   1   9   2       17.97       -2.92     12.38 o 
   3   9   2      419.75      364.52     49.30 o 
   5   9   2       63.99       20.11     27.89 o 
   7   9   2      311.20      149.18     42.16 o 
   9   9   2       73.60       76.54     35.67 o 
  11   9   2        8.07       -0.65     31.78 o 
 -10  10   2       20.63        5.19     25.30 o 
  -8  10   2        6.75        3.24     27.89 o 
  -6  10   2       63.75       27.24     29.84 o 
  -4  10   2      674.25      509.82     62.27 o 
  -2  10   2     1490.15     1457.88     72.56 o 
   0  10   2      125.59      150.28     45.08 o 
   2  10   2      204.76      276.54     31.18 o 
   4  10   2      561.18      452.09     58.38 o 
   6  10   2      217.38      224.42     46.70 o 
   8  10   2       43.92      -21.40     24.00 o 
  10  10   2        9.10       31.13     31.78 o 
  -9  11   2       36.11       -2.59     29.19 o 
  -7  11   2       12.69        2.59     27.89 o 
  -5  11   2       60.62       73.94     33.73 o 
  -3  11   2      331.72      402.14     55.13 o 
  -1  11   2      330.32      288.10     40.86 o 
   1  11   2     1663.58     1788.16     88.75 o 
   3  11   2       91.66      113.59     62.92 o 
   5  11   2      126.48      114.16     40.21 o 
   7  11   2       61.41       83.02     40.86 o 
   9  11   2        2.68       20.76     30.49 o 
  -8  12   2      143.22      197.83     51.24 o 
  -6  12   2       20.40       31.13     35.67 o 
  -4  12   2      496.07      393.06     59.67 o 
  -2  12   2      336.89      372.34     35.63 o 
   0  12   2      531.39      568.69     45.86 o 
   2  12   2       41.09        4.54     27.24 o 
   4  12   2      183.48      113.51     40.21 o 
   6  12   2      284.19      252.96     55.13 o 
   8  12   2        2.81      -29.19     25.94 o 
  -7  13   2      307.34      342.47     62.92 o 
  -3  13   2      348.14      433.93     61.62 o 
  -1  13   2      172.50      128.43     35.67 o 
   1  13   2       28.92       36.97     29.84 o 
   3  13   2      126.87      162.16     45.40 o 
   5  13   2       51.50       57.08     36.32 o 
   7  13   2       86.29       45.40     38.92 o 
  -6  14   2      140.52       87.56     45.40 o 
   0  14   2       41.91       42.81     28.54 o 
   2  14   2       33.76      105.73     40.86 o 
   4  14   2       55.22       55.13     38.92 o 
   6  14   2       55.17       61.62     40.86 o 
   1  15   2      394.67      494.25     70.05 o 
   3  15   2      230.57      277.61     60.32 o 
   5  15   2       45.90       51.89     41.51 o 
   2  16   2       12.86       39.57     34.38 o 
 -13   1   3       13.46       31.95     21.70 o 
 -11   1   3       36.88       36.17     18.21 o 
  -9   1   3      177.65      210.71     25.57 o 
  -7   1   3        3.07        9.58     17.18 o 
  -5   1   3     3021.05     2980.23    110.98 o 
  -3   1   3      561.98      519.21     25.57 o 
  -1   1   3     6113.69     5849.26    320.42 o 
   3   1   3      816.28      729.70     55.78 o 
   5   1   3     5525.34     5667.00    319.12 o 
   7   1   3       64.31       91.98     33.40 o 
   9   1   3      119.37      112.98     33.08 o 
  11   1   3       67.75       91.37     25.45 o 
  13   1   3       33.47       38.27     36.97 o 
 -12   2   3       23.35       12.32     27.24 o 
 -10   2   3       17.77        0.49     15.86 o 
  -8   2   3      421.04      396.81     35.62 o 
  -6   2   3     1901.16     1849.89     75.22 o 
  -4   2   3       84.16       94.68     23.69 o 
  -2   2   3      701.19      695.15     37.19 o 
   0   2   3      670.00      680.70     37.12 o 
   2   2   3      665.21      640.30     49.62 o 
   4   2   3      538.53      508.52     46.05 o 
   6   2   3      612.50      661.59     57.73 o 
   8   2   3      317.18      377.87     34.63 o 
  10   2   3       52.21       52.43     20.40 o 
  12   2   3      144.60      169.29     46.70 o 
 -13   3   3        2.77        9.73     31.13 o 
 -11   3   3       12.19       44.75     29.84 o 
  -9   3   3     1324.05     1407.76     73.59 o 
  -7   3   3      193.77      188.33     29.76 o 
  -5   3   3     1178.47     1152.48     49.49 o 
  -3   3   3      231.93      235.86     23.30 o 
  -1   3   3     3852.82     3737.52    154.14 o 
   1   3   3     5398.98     5662.50    467.98 o 
   3   3   3     2691.83     2540.65    147.89 o 
   5   3   3      182.43      190.69     31.78 o 
   7   3   3       49.87       49.94     25.30 o 
   9   3   3       99.05      110.48     23.16 o 
  11   3   3      207.58      242.77     62.92 o 
  13   3   3        1.08      -28.54     31.78 o 
 -12   4   3      214.43      160.86     46.70 o 
 -10   4   3      342.43      317.18     51.89 o 
  -8   4   3      334.84      303.67     43.26 o 
  -6   4   3      395.20      413.11     42.79 o 
  -4   4   3     1230.14     1224.76     50.77 o 
  -2   4   3     3860.70     4265.62    234.76 o 
   0   4   3     1211.28     1323.45    100.86 o 
   2   4   3      606.13      589.60     48.65 o 
   4   4   3     1226.96     1179.19     83.02 o 
   6   4   3      413.72      482.57     52.54 o 
   8   4   3      123.42      131.02     35.03 o 
  10   4   3       81.86      127.44     26.92 o 
  12   4   3       40.10      -15.57     25.30 o 
 -13   5   3       40.77        9.73     33.73 o 
 -11   5   3       39.99       68.11     36.32 o 
  -9   5   3      116.61       51.89     30.49 o 
  -7   5   3      863.41      836.72     75.89 o 
  -5   5   3      669.48      747.41     70.05 o 
  -3   5   3     4475.06     4407.91    154.57 o 
  -1   5   3     6753.06     7502.66    296.89 o 
   1   5   3      196.18      186.15     27.24 o 
   3   5   3      946.11     1002.77     73.94 o 
   5   5   3      812.54      780.94     65.51 o 
   7   5   3      372.54      396.96     51.89 o 
   9   5   3       59.27       63.56     30.49 o 
  11   5   3       82.37       83.67     38.92 o 
 -12   6   3       13.51       -5.84     30.49 o 
 -10   6   3       57.19       46.05     31.13 o 
  -8   6   3      310.49      435.87     57.08 o 
  -6   6   3      396.76      421.60     53.19 o 
  -4   6   3     2464.81     2237.59     93.23 o 
  -2   6   3     7853.60     7902.99    302.12 o 
   0   6   3      247.71      308.00     48.32 o 
   2   6   3     1508.25     1700.68    118.05 o 
   4   6   3      561.57      626.57     56.43 o 
   6   6   3      504.72      417.06     52.54 o 
   8   6   3      248.67      276.31     48.00 o 
  10   6   3        3.20       -3.89     25.30 o 
  12   6   3       29.67      -32.43     30.49 o 
 -11   7   3      169.09      215.34     53.19 o 
  -9   7   3      107.35      154.37     42.16 o 
  -7   7   3      371.48      393.06     54.48 o 
  -5   7   3      597.62      623.32     62.27 o 
  -3   7   3     1620.11     1582.12     71.09 o 
  -1   7   3       58.94       83.66     15.42 o 
   1   7   3      915.16      885.27     51.77 o 
   3   7   3      246.88      310.69     40.21 o 
   5   7   3      688.06      581.16     63.56 o 
   7   7   3      139.56      125.18     37.62 o 
   9   7   3        9.80        9.08     24.65 o 
  11   7   3        9.79       -9.73     29.19 o 
 -12   8   3        3.37       18.81     36.97 o 
 -10   8   3       54.21       59.67     33.08 o 
  -8   8   3      661.95      693.38     76.54 o 
  -6   8   3       25.54       27.89     28.54 o 
  -4   8   3      867.56      826.99     74.59 o 
  -2   8   3      205.01      203.82     26.27 o 
   0   8   3     2732.69     2813.64    125.12 o 
   2   8   3      987.98      989.79     81.73 o 
   4   8   3     1226.98     1183.73     93.40 o 
   6   8   3       19.01      -11.03     24.00 o 
   8   8   3       32.81       18.81     26.59 o 
  10   8   3       36.23       59.02     35.67 o 
 -11   9   3        9.02       -5.84     25.94 o 
  -9   9   3        4.56       59.67     33.08 o 
  -7   9   3      219.91      283.45     51.24 o 
  -5   9   3      739.24      742.02     79.13 o 
  -3   9   3       70.35       72.00     30.49 o 
  -1   9   3      587.60      606.71     40.70 o 
   1   9   3       43.54       50.78     18.08 o 
   3   9   3      154.96      188.75     38.92 o 
   5   9   3      269.18      308.09     49.94 o 
   7   9   3      331.66      298.37     53.84 o 
   9   9   3       68.52       46.05     35.67 o 
  11   9   3       38.32       51.89     38.92 o 
 -10  10   3        6.22        1.30     26.59 o 
  -8  10   3      119.02       94.05     41.51 o 
  -6  10   3      319.25      271.77     49.30 o 
  -4  10   3     1142.66     1241.46     97.29 o 
  -2  10   3      944.82      926.06     53.18 o 
   0  10   3      367.36      456.74     37.84 o 
   2  10   3       28.50       41.40     19.95 o 
   4  10   3      551.45      577.27     66.16 o 
   6  10   3      163.03      147.89     42.81 o 
   8  10   3       92.33      126.48     42.16 o 
  10  10   3       24.24       53.19     40.21 o 
  -9  11   3       38.88      136.21     47.35 o 
  -7  11   3        6.07       12.32     30.49 o 
  -5  11   3      120.37      135.56     42.16 o 
  -3  11   3      404.91      367.77     55.13 o 
  -1  11   3      405.34      429.65     37.36 o 
   1  11   3       69.58       85.05     33.73 o 
   3  11   3      200.23      208.79     30.83 o 
   5  11   3       90.78      114.16     39.57 o 
   7  11   3       37.33       29.84     35.03 o 
   9  11   3        6.45       90.81     43.46 o 
  -8  12   3      100.64      135.56     46.70 o 
  -6  12   3       35.52        0.65     29.19 o 
  -4  12   3       14.66       21.40     31.13 o 
  -2  12   3      147.76      140.10     39.57 o 
   0  12   3       11.13        0.19     15.58 o 
   2  12   3      381.03      358.35     39.21 o 
   4  12   3      275.14      298.37     55.78 o 
   6  12   3      231.88      195.23     52.54 o 
   8  12   3       12.88       30.49     38.92 o 
  -7  13   3      164.44      162.80     52.54 o 
  -5  13   3       44.71       49.30     35.03 o 
  -3  13   3        3.24       -2.59     28.54 o 
  -1  13   3      148.54       90.81     37.62 o 
   1  13   3       79.91      127.78     38.27 o 
   3  13   3       93.87       70.05     36.32 o 
   5  13   3       10.24        0.65     30.49 o 
   7  13   3       28.88       18.81     37.62 o 
  -6  14   3        7.73      -53.19     26.59 o 
  -4  14   3       10.89        0.00     34.38 o 
  -2  14   3      108.28       77.83     42.16 o 
   0  14   3       80.02       56.43     31.78 o 
   2  14   3       34.72       42.16     31.78 o 
   4  14   3        0.90       30.49     31.78 o 
   6  14   3       16.27       75.24     44.11 o 
  -5  15   3        9.14      -46.05     29.84 o 
   1  15   3       54.76      140.10     43.46 o 
   3  15   3       11.51       20.11     31.78 o 
 -12   0   4       24.88       40.86     30.49 o 
 -10   0   4       23.45       27.62     24.25 o 
  -8   0   4      181.15      159.50     29.56 o 
  -6   0   4      581.98      549.76     66.16 o 
  -4   0   4      230.96      197.83     26.59 o 
  -2   0   4        5.50       -3.89      8.43 o 
   6   0   4     3208.61     3419.53    203.67 o 
   8   0   4      222.37      205.61     38.92 o 
  10   0   4       62.27       77.19     32.43 o 
  12   0   4       11.14       11.68     29.84 o 
 -13   1   4        4.32       38.92     31.78 o 
 -11   1   4       11.85       26.82     19.49 o 
  -9   1   4      224.85      220.09     27.62 o 
  -7   1   4      383.56      371.85     27.80 o 
  -5   1   4      222.29      209.47     19.57 o 
  -3   1   4     1368.18     1249.18     51.39 o 
  -1   1   4     7343.94     7545.40    400.20 o 
   3   1   4      688.55      648.62     51.89 o 
   5   1   4      511.75      588.30     52.54 o 
   7   1   4       89.76       97.51     22.38 o 
   9   1   4       86.44      112.48     24.32 o 
  11   1   4       21.63       49.84     21.70 o 
 -12   2   4       20.46       20.11     27.89 o 
 -10   2   4       78.71       70.36     20.69 o 
  -8   2   4      559.92      614.07     37.40 o 
  -6   2   4      998.94     1005.53     47.66 o 
  -4   2   4     3724.76     3421.76    125.33 o 
  -2   2   4      892.71      905.30     49.19 o 
   0   2   4     2013.97     2174.70    105.73 o 
   2   2   4      569.06      581.61     36.47 o 
   4   2   4      491.44      398.25     44.75 o 
   6   2   4      360.43      393.06     47.35 o 
   8   2   4      284.49      390.82     55.46 o 
  10   2   4      292.67      301.36     68.43 o 
  12   2   4       99.03      173.14     33.69 o 
 -13   3   4       21.25       61.62     38.27 o 
 -11   3   4       56.13       64.40     29.17 o 
  -9   3   4      931.42      911.16     58.53 o 
  -7   3   4      318.93      365.76     28.69 o 
  -5   3   4     2459.51     2523.96     95.43 o 
  -3   3   4     2192.97     2060.24     77.82 o 
  -1   3   4     1738.40     1709.82     72.17 o 
   1   3   4     1203.38     1241.09     91.13 o 
   3   3   4      408.19      351.80     28.18 o 
   5   3   4      140.12      159.56     31.13 o 
   7   3   4      357.58      398.25     51.24 o 
   9   3   4      656.85      700.40     52.69 o 
  11   3   4       96.71       76.50     24.65 o 
 -12   4   4      254.01      239.34     53.19 o 
 -10   4   4       94.85       92.65     32.11 o 
  -8   4   4      478.85      483.57     67.46 o 
  -6   4   4      774.11      854.75     59.14 o 
  -4   4   4      711.11      757.42     34.56 o 
  -2   4   4     3011.08     3384.04    119.18 o 
   0   4   4      873.83      926.82     91.78 o 
   2   4   4     1465.55     1609.88     98.59 o 
   4   4   4      864.99      852.29     66.81 o 
   6   4   4      219.26      220.53     39.57 o 
   8   4   4     1076.59     1195.41     96.00 o 
  10   4   4        5.43       40.42     19.95 o 
  12   4   4        3.43       12.32     33.73 o 
 -13   5   4       13.03       30.49     32.43 o 
 -11   5   4       95.78      125.83     41.51 o 
  -9   5   4       28.15       33.73     29.19 o 
  -7   5   4       40.29       21.30     23.82 o 
  -5   5   4      596.40      632.39    141.72 o 
  -3   5   4        9.53       17.97     18.45 o 
  -1   5   4     1928.27     2425.34     91.14 o 
   1   5   4     3281.78     3650.43    217.94 o 
   3   5   4     1099.65      993.69     77.83 o 
   5   5   4      575.82      550.03     58.38 o 
   7   5   4      553.45      569.49     64.21 o 
   9   5   4      220.84      183.56     43.46 o 
  11   5   4       35.62       64.48     33.40 o 
 -12   6   4       25.28       40.86     37.62 o 
 -10   6   4       61.37       36.32     31.78 o 
  -8   6   4       13.69       25.94     28.54 o 
  -6   6   4      435.23      437.17     53.84 o 
  -4   6   4      381.98      343.77     44.75 o 
  -2   6   4     1031.86      993.33     57.40 o 
   0   6   4      362.07      485.99     34.63 o 
   2   6   4     1476.28     1619.60    108.32 o 
   4   6   4      131.17       94.05     29.84 o 
   6   6   4       91.23       70.05     29.84 o 
   8   6   4      103.04       55.13     31.13 o 
  10   6   4       16.57      -16.22     24.65 o 
 -11   7   4      144.95       56.43     38.92 o 
  -9   7   4       12.59      -23.35     26.59 o 
  -7   7   4      262.87      240.64     46.70 o 
  -5   7   4      760.24      806.88     72.00 o 
  -3   7   4      476.19      443.66     52.54 o 
  -1   7   4      457.75      509.28     34.60 o 
   1   7   4      577.93      612.63    101.18 o 
   3   7   4      236.60      256.21     41.51 o 
   5   7   4       99.35      167.99     37.62 o 
   7   7   4       62.99      164.75     41.51 o 
   9   7   4      285.61      354.15     59.67 o 
  11   7   4       47.66       43.46     34.38 o 
 -12   8   4        4.80      -13.62     32.43 o 
 -10   8   4      113.30      116.10     44.11 o 
  -8   8   4      428.70      457.28     62.92 o 
  -6   8   4      191.51      156.97     38.92 o 
  -4   8   4      142.31      162.80     38.27 o 
  -2   8   4      151.41      178.79     21.93 o 
   0   8   4       51.07       47.78     19.13 o 
   2   8   4      208.06      167.34     36.32 o 
   4   8   4      247.98      245.83     43.46 o 
   6   8   4       81.07       55.13     31.13 o 
   8   8   4      108.04      121.94     41.51 o 
  10   8   4       98.55       38.92     35.67 o 
 -11   9   4        6.59       16.86     29.19 o 
  -9   9   4      115.51       77.83     36.97 o 
  -7   9   4      574.44      481.92     65.51 o 
  -5   9   4      622.88      663.54     75.24 o 
  -3   9   4      262.03      248.42     44.11 o 
  -1   9   4       12.50       27.78     15.51 o 
   1   9   4      456.05      468.82     40.13 o 
   3   9   4       35.52      -18.81     23.35 o 
   5   9   4      126.91      113.51     38.92 o 
   7   9   4       67.80       49.30     33.73 o 
   9   9   4      162.19      211.45     51.89 o 
 -10  10   4        3.19       -1.30     25.30 o 
  -8  10   4       13.15      -18.16     25.30 o 
  -6  10   4      194.56      175.13     46.05 o 
  -4  10   4      142.77      121.29     38.27 o 
  -2  10   4      374.71      430.68     57.08 o 
   0  10   4      575.90      524.65     61.62 o 
   2  10   4       98.01      135.32     48.32 o 
   4  10   4       82.77       92.75     36.32 o 
   6  10   4       26.23       31.78     32.43 o 
   8  10   4        0.54       -2.59     31.13 o 
  -9  11   4        7.62       -1.30     31.78 o 
  -7  11   4       63.20       51.89     36.97 o 
  -5  11   4        1.38       82.37     38.92 o 
  -3  11   4        1.31      -16.22     22.05 o 
  -1  11   4      132.05      103.43     23.08 o 
   1  11   4      845.30      908.69     58.66 o 
   3  11   4     1326.65     1283.82    173.83 o 
   5  11   4      324.85      276.31     54.48 o 
   7  11   4       99.10      125.83     46.70 o 
   9  11   4        0.65      -16.86     33.73 o 
  -8  12   4       35.13        0.65     33.73 o 
  -6  12   4       46.51       53.19     35.67 o 
  -4  12   4       33.07       18.81     33.08 o 
  -2  12   4      332.65      331.44     57.08 o 
   0  12   4      411.20      374.18     42.16 o 
   2  12   4      121.62      154.52     36.00 o 
   4  12   4        3.64       20.92     17.30 o 
   6  12   4      113.45      167.99     51.24 o 
   8  12   4       19.92        5.19     35.67 o 
  -7  13   4       18.07      -36.32     31.13 o 
  -5  13   4      339.27      339.23     63.56 o 
  -3  13   4      190.20      322.36     59.67 o 
  -1  13   4      160.97      158.91     46.70 o 
   1  13   4       21.38       31.43     36.65 o 
   3  13   4       42.94       36.32     31.78 o 
   5  13   4       35.56       38.92     35.03 o 
   7  13   4       61.26       10.38     36.97 o 
  -6  14   4       96.83      100.54     49.94 o 
  -4  14   4      107.90      127.13     48.65 o 
  -2  14   4      183.93      233.50     53.19 o 
   0  14   4      197.60      190.05     48.65 o 
   2  14   4       46.76       81.73     36.32 o 
   4  14   4       13.28        3.24     32.43 o 
  -3  15   4       78.63       42.16     44.75 o 
   3  15   4       89.46       70.05     41.51 o 
 -13   1   5        7.12       -3.24     26.59 o 
 -11   1   5       34.30       39.93     27.15 o 
  -9   1   5       19.93       24.18     15.73 o 
  -7   1   5      285.99      297.34     26.12 o 
  -5   1   5      341.40      324.89     26.55 o 
  -3   1   5      508.38      461.68     35.03 o 
   3   1   5     5118.15     5518.46    304.85 o 
   5   1   5      307.24      276.96     38.92 o 
   7   1   5      472.85      571.58     96.32 o 
   9   1   5       13.29       -1.61     14.48 o 
  11   1   5        5.04       19.05     20.04 o 
 -12   2   5       37.35       38.92     27.89 o 
 -10   2   5       15.09       26.05     22.70 o 
  -8   2   5      222.30      207.88     23.63 o 
  -6   2   5       21.21       17.75     12.61 o 
  -4   2   5      518.10      521.74     61.25 o 
  -2   2   5     1657.01     1588.68     50.84 o 
   0   2   5     2424.33     2540.53    138.80 o 
   2   2   5      973.36      998.23     71.35 o 
   4   2   5       28.62       24.00     17.51 o 
   6   2   5      183.64       99.89     29.84 o 
   8   2   5       11.58       17.44     17.19 o 
  10   2   5       27.53       22.47     18.08 o 
  12   2   5       32.26       11.16     24.32 o 
 -13   3   5        2.62       51.89     35.03 o 
 -11   3   5      189.44      198.76     43.56 o 
  -9   3   5       65.19       73.34     27.00 o 
  -7   3   5      992.46     1077.10     72.54 o 
  -5   3   5      640.36      678.84     35.04 o 
  -3   3   5      128.77      116.20     13.13 o 
  -1   3   5     2021.95     2223.11     83.69 o 
   1   3   5      903.32      954.57     51.92 o 
   3   3   5      641.03      669.38     55.13 o 
   5   3   5     1195.83     1225.89     90.81 o 
   7   3   5      424.47      505.28     60.97 o 
   9   3   5      327.98      274.11     35.83 o 
  11   3   5       32.14       58.47     23.67 o 
 -12   4   5       75.38       49.30     36.32 o 
 -10   4   5       69.65      117.70     34.62 o 
  -8   4   5      252.49      295.99    100.21 o 
  -6   4   5      114.44      173.33     32.27 o 
  -4   4   5     1688.95     1721.27     94.79 o 
  -2   4   5      409.24      432.90     25.46 o 
   0   4   5     1610.18     1745.67     84.11 o 
   2   4   5      484.02      480.87     35.07 o 
   4   4   5     1344.69     1349.13     95.35 o 
   6   4   5     1943.75     2170.93    138.80 o 
   8   4   5      288.06      317.18     53.84 o 
  10   4   5        3.23        6.52     17.36 o 
  12   4   5        1.97       11.40     43.13 o 
 -11   5   5       83.03       63.56     34.38 o 
  -9   5   5        6.54       24.04     28.47 o 
  -7   5   5      141.42      206.08     38.59 o 
  -5   5   5      685.22      689.41     77.83 o 
  -3   5   5      250.07      204.45     48.00 o 
  -1   5   5     1637.88     1828.43     73.29 o 
   1   5   5      650.59      668.54     44.26 o 
   3   5   5        9.65       -1.30     16.86 o 
   5   5   5     2009.50     2134.61    134.91 o 
   7   5   5        5.37      -16.86     20.11 o 
   9   5   5      121.42      188.75     46.70 o 
  11   5   5        8.59       31.61     21.32 o 
 -12   6   5       15.52        9.73     35.67 o 
 -10   6   5      124.08      123.24     42.16 o 
  -8   6   5       45.11       51.97     46.05 o 
  -6   6   5      314.34      377.68    135.56 o 
  -4   6   5      498.86      606.02     52.69 o 
  -2   6   5     1680.10     1882.73     74.22 o 
   0   6   5      382.24      425.50     33.52 o 
   2   6   5       11.29       22.70     18.81 o 
   4   6   5      317.33      338.58     47.35 o 
   6   6   5     1382.28     1434.10    107.02 o 
   8   6   5      319.80      376.20     59.02 o 
  10   6   5        5.68       -7.13     29.19 o 
 -11   7   5       46.18       71.35     41.51 o 
  -9   7   5       26.62        3.89     29.84 o 
  -7   7   5      220.06      192.64     45.40 o 
  -5   7   5      588.37      621.38     64.86 o 
  -3   7   5      490.28      441.06     53.84 o 
  -1   7   5      519.99      554.92     44.11 o 
   1   7   5     1141.89     1121.46     89.51 o 
   3   7   5      502.29      434.58     53.19 o 
   5   7   5     1273.48     1321.24    103.13 o 
   7   7   5      372.24      337.93     55.78 o 
   9   7   5       94.10      143.35     44.75 o 
  11   7   5        9.34        8.43     32.43 o 
 -10   8   5      253.00      324.96     62.92 o 
  -8   8   5      521.78      477.38     67.46 o 
  -6   8   5      313.88      391.12     58.38 o 
  -4   8   5      208.02      159.56     38.92 o 
  -2   8   5      128.74      151.13     36.97 o 
   0   8   5      549.40      668.73     47.38 o 
   2   8   5      641.21      559.76     62.92 o 
   4   8   5      414.86      519.54     61.62 o 
   6   8   5      445.49      537.06     66.81 o 
   8   8   5      229.69      256.85     55.13 o 
  10   8   5      137.87      124.54     46.05 o 
 -11   9   5       53.78       17.51     37.62 o 
  -9   9   5        2.96      -16.86     24.65 o 
  -7   9   5      189.32      231.56     49.94 o 
  -5   9   5       81.63      104.43     38.27 o 
  -3   9   5      538.93      517.60     63.56 o 
  -1   9   5      430.29      557.74     42.35 o 
   1   9   5      612.65      565.57     46.08 o 
   3   9   5       61.17       88.21     36.32 o 
   5   9   5       77.38       31.13     31.13 o 
   7   9   5        8.29       12.32     29.84 o 
   9   9   5        5.15       -3.89     32.43 o 
 -10  10   5        9.75       25.94     32.43 o 
  -8  10   5        8.66      -12.32     27.24 o 
  -6  10   5       54.37      112.86     41.51 o 
  -4  10   5      256.46      258.80     51.24 o 
  -2  10   5      271.59      348.31     54.48 o 
   0  10   5      777.64      690.35     52.44 o 
   2  10   5      234.20      236.35     32.31 o 
   4  10   5      242.63      248.42     50.59 o 
   6  10   5      114.68       77.83     40.86 o 
   8  10   5       79.77       48.65     42.81 o 
  -9  11   5       19.35       25.30     33.73 o 
  -7  11   5       38.93       25.30     32.43 o 
  -5  11   5       59.01       53.19     36.97 o 
  -3  11   5      156.54      148.53     40.86 o 
  -1  11   5       95.57      125.18     40.21 o 
   1  11   5      229.31      326.40     74.59 o 
   3  11   5       43.24       37.64     21.23 o 
   5  11   5        3.74      -42.81     25.30 o 
   7  11   5        6.14       -1.95     36.97 o 
  -8  12   5       68.28       25.94     36.32 o 
  -6  12   5      100.03       38.27     34.38 o 
  -4  12   5       23.26       13.62     27.89 o 
  -2  12   5       72.27       55.78     35.03 o 
   0  12   5      104.38       95.35     38.92 o 
   2  12   5      439.44      420.48     44.95 o 
   4  12   5      282.36      362.51     76.54 o 
   6  12   5       27.56       57.73     38.92 o 
  -7  13   5       10.81      -20.76     33.08 o 
  -5  13   5        9.72        9.08     32.43 o 
  -3  13   5       84.45      101.18     39.57 o 
  -1  13   5        2.77      -24.00     27.89 o 
   1  13   5       23.13       57.73     33.08 o 
   3  13   5        3.87        8.40     20.37 o 
   5  13   5      120.25      184.21     55.78 o 
  -6  14   5       63.50       73.94     48.00 o 
  -4  14   5       57.07       42.16     38.92 o 
  -2  14   5      180.88      176.42     53.19 o 
   0  14   5      119.81      206.91     53.84 o 
   2  14   5       96.29      115.40     30.47 o 
   4  14   5       29.31       69.40     40.86 o 
  -3  15   5       24.18       26.59     40.21 o 
  -1  15   5       40.39       55.78     44.75 o 
 -10   0   6      148.15      179.10     36.98 o 
  -8   0   6      200.15      170.45     57.40 o 
  -6   0   6      279.43      247.95     75.56 o 
  -4   0   6      633.95      653.16     50.59 o 
  -2   0   6      279.84      263.99     30.49 o 
   6   0   6       32.09       40.86     22.70 o 
   8   0   6       59.95       77.83     30.49 o 
  10   0   6       60.74       14.27     27.24 o 
 -11   1   6       42.38       31.45     27.50 o 
  -9   1   6       92.73      130.57     29.18 o 
  -7   1   6      242.36      262.53     43.77 o 
  -5   1   6      215.18      247.61     30.31 o 
  -3   1   6      158.60      169.38     27.65 o 
   3   1   6      342.44      317.18     38.27 o 
   5   1   6      173.74      234.80     38.27 o 
   7   1   6      146.95      106.97     43.78 o 
   9   1   6        2.85        4.22     14.86 o 
  11   1   6        4.72        3.06     19.00 o 
 -12   2   6        6.40        8.13     64.21 o 
 -10   2   6      145.32      166.68     38.68 o 
  -8   2   6      176.91      201.77     53.98 o 
  -6   2   6      161.77      185.09     32.20 o 
  -4   2   6     3017.43     2897.28    111.78 o 
  -2   2   6     2651.84     2555.98     79.43 o 
   0   2   6     5219.51     5577.33    241.07 o 
   2   2   6     1130.93     1147.41     81.08 o 
   4   2   6      268.79      241.94     37.62 o 
   6   2   6       18.81       42.81     23.35 o 
   8   2   6       66.68      108.79     41.51 o 
  10   2   6       13.82       20.90     21.73 o 
 -13   3   6       16.60       42.16     34.38 o 
 -11   3   6       17.76       -6.32     25.46 o 
  -9   3   6       17.38       34.40     25.98 o 
  -7   3   6      231.26      216.88     74.27 o 
  -5   3   6      776.47      764.25     56.83 o 
  -3   3   6     1674.30     1647.31     66.44 o 
  -1   3   6      349.94      391.47     51.91 o 
   1   3   6      805.40      779.17     48.48 o 
   3   3   6      515.00      425.49     47.35 o 
   5   3   6       65.37       67.46     27.24 o 
   7   3   6       72.84       94.05     31.78 o 
   9   3   6      197.99      184.77     31.86 o 
  11   3   6       96.01      109.04     38.59 o 
 -12   4   6       41.91       64.21     69.08 o 
 -10   4   6       51.34       75.91     29.22 o 
  -8   4   6       23.34       64.74     28.72 o 
  -6   4   6       95.20      116.58     30.95 o 
  -4   4   6     1061.72     1006.44     67.41 o 
  -2   4   6       25.30       28.25     12.93 o 
   0   4   6      790.70      812.86     71.67 o 
   2   4   6      933.25      915.85     70.05 o 
   4   4   6     1172.20     1234.97     91.46 o 
   6   4   6     1590.92     1690.95    119.35 o 
   8   4   6       53.50       35.03     27.89 o 
  10   4   6       30.21       36.23     21.08 o 
 -11   5   6       19.21      -10.50     38.27 o 
  -9   5   6       77.43      116.68     36.90 o 
  -7   5   6      174.50      184.87     38.46 o 
  -5   5   6      208.87      265.05     43.46 o 
  -3   5   6       61.11       78.80     25.80 o 
  -1   5   6      127.77      142.33     26.51 o 
   1   5   6      608.74      599.28     43.68 o 
   3   5   6     5943.76     5995.85    332.09 o 
   5   5   6      258.04      248.42     44.75 o 
   7   5   6      185.25      214.04     46.05 o 
   9   5   6       20.15        5.84     25.94 o 
  11   5   6       44.33       63.86     29.19 o 
 -12   6   6       11.39       53.84     36.97 o 
 -10   6   6        0.98       -7.13     29.84 o 
  -8   6   6       69.82      104.52     33.17 o 
  -6   6   6        4.18        6.82     23.52 o 
  -4   6   6       35.58       14.47     28.54 o 
  -2   6   6      335.43      343.27     75.56 o 
   0   6   6       21.84       19.91     14.25 o 
   2   6   6     4487.53     4598.07    265.29 o 
   4   6   6     1000.78     1022.87     86.27 o 
   6   6   6       20.80      -24.00     22.05 o 
   8   6   6       30.26       60.32     34.38 o 
  10   6   6       92.99       94.05     42.16 o 
 -11   7   6       59.60      114.81     45.40 o 
  -9   7   6       20.89       10.38     33.08 o 
  -7   7   6       78.15      158.05     37.93 o 
  -5   7   6      309.60      324.06     46.88 o 
  -3   7   6      208.84      264.81     63.24 o 
  -1   7   6      541.39      635.85     43.32 o 
   1   7   6     1304.29     1347.18     98.59 o 
   3   7   6     1197.34     1028.06     88.21 o 
   5   7   6      453.93      452.74     61.62 o 
   7   7   6      360.07      379.44     59.67 o 
   9   7   6       15.75       46.70     38.92 o 
 -10   8   6       69.14       55.78     40.21 o 
  -8   8   6       42.67       72.65     36.97 o 
  -6   8   6      184.55      169.94     43.46 o 
  -4   8   6      263.70      230.91     46.05 o 
  -2   8   6       53.10       16.22     25.30 o 
   0   8   6        1.43      -14.29     14.20 o 
   2   8   6      114.18      142.70     35.67 o 
   4   8   6       53.55       74.59     33.73 o 
   6   8   6        2.72       -2.59     29.19 o 
   8   8   6       33.16       40.86     36.97 o 
  10   8   6      104.01      110.91     47.35 o 
  -9   9   6      100.54      118.70     48.00 o 
  -7   9   6       35.57      -14.92     24.00 o 
  -5   9   6       55.18       83.67     36.32 o 
  -3   9   6      829.84      901.58     86.92 o 
  -1   9   6      523.45      512.41     68.75 o 
   1   9   6      326.35      328.15     36.75 o 
   3   9   6      146.20      153.72     40.86 o 
   5   9   6       99.33      114.81     41.51 o 
   7   9   6       50.16       39.57     35.67 o 
   9   9   6      100.16      144.64     51.89 o 
 -10  10   6        7.21       22.05     41.51 o 
  -8  10   6       46.73      -33.08     28.54 o 
  -6  10   6       28.00      -20.76     25.94 o 
  -4  10   6       67.74       35.03     33.08 o 
  -2  10   6       82.35       64.21     35.03 o 
   0  10   6      117.12      127.78     39.57 o 
   2  10   6       22.82       24.94     31.13 o 
   4  10   6       14.98       -5.19     29.84 o 
   6  10   6        7.48       40.21     34.38 o 
   8  10   6       19.99       54.48     42.16 o 
  -9  11   6       33.64       29.19     38.92 o 
  -7  11   6       10.03       18.16     31.13 o 
  -5  11   6       63.46       23.35     33.08 o 
  -3  11   6        7.63       14.27     28.54 o 
  -1  11   6      218.14      208.86     50.59 o 
   1  11   6      320.15      352.12     40.49 o 
   3  11   6      332.25      390.82     60.32 o 
   5  11   6       61.71       42.16     39.57 o 
   7  11   6       10.38        8.43     35.03 o 
  -8  12   6       37.68       32.43     41.51 o 
  -6  12   6       49.01       15.57     33.73 o 
  -4  12   6       48.78       64.86     40.86 o 
  -2  12   6      114.46       70.05     35.67 o 
   0  12   6      120.84      210.80     51.24 o 
   2  12   6      101.07       81.92     25.87 o 
   4  12   6       40.16       83.44     25.20 o 
   6  12   6       41.71       32.43     39.57 o 
  -7  13   6       30.04      -49.30     25.30 o 
  -5  13   6      192.60      242.58     61.62 o 
  -3  13   6      378.33      450.79     72.00 o 
  -1  13   6      466.37      517.60     76.54 o 
   1  13   6       70.05       92.75     38.92 o 
   3  13   6       38.96       41.42     23.73 o 
   5  13   6        8.30       57.30     56.43 o 
  -4  14   6      128.43      103.78     48.65 o 
  -2  14   6       85.11       90.16     46.70 o 
   0  14   6      178.63      226.37     56.43 o 
   2  14   6       85.20      115.45     46.70 o 
  -1  15   6       21.39        2.59     36.32 o 
 -11   1   7       16.49        8.65     62.89 o 
  -9   1   7        8.82       35.18     36.73 o 
  -7   1   7       45.12       49.69     30.02 o 
  -5   1   7      372.28      382.01     30.57 o 
  -3   1   7     1399.93     1381.03    125.49 o 
   3   1   7       13.04       46.70     20.11 o 
   5   1   7      267.32      203.02     39.57 o 
   7   1   7      264.27      230.51     31.41 o 
   9   1   7      140.39      181.55     31.61 o 
  11   1   7        2.39       37.39     22.44 o 
 -12   2   7        3.37       30.32     30.36 o 
 -10   2   7      125.37      171.56     35.34 o 
  -8   2   7       73.19       68.16     26.99 o 
  -6   2   7      240.94      252.53     38.19 o 
  -4   2   7      184.77      170.79     52.86 o 
  -2   2   7      574.81      579.16     26.58 o 
   0   2   7       98.07       79.10     17.76 o 
   2   2   7      172.15      180.32     30.49 o 
   4   2   7       26.19       25.94     21.40 o 
   6   2   7       24.20       32.43     25.94 o 
   8   2   7       69.60       65.83     21.42 o 
  10   2   7       29.93       59.64     23.38 o 
 -11   3   7        8.84       21.64     51.57 o 
  -9   3   7       27.61       16.67     23.31 o 
  -7   3   7      581.66      615.88     59.67 o 
  -5   3   7      126.05      148.54     35.67 o 
  -3   3   7      864.54      848.15     58.06 o 
  -1   3   7      258.37      280.89     27.83 o 
   1   3   7      461.56      374.52     69.08 o 
   3   3   7      510.45      512.41     54.48 o 
   5   3   7      358.35      335.34     49.30 o 
   7   3   7      145.97       90.16     36.32 o 
   9   3   7       50.48       64.10     21.75 o 
  11   3   7        5.29      -19.55     57.08 o 
 -12   4   7        2.50        8.03     72.32 o 
 -10   4   7       22.01       38.95     29.96 o 
  -8   4   7      294.66      323.86    150.16 o 
  -6   4   7      162.66      220.09     67.78 o 
  -4   4   7      678.12      663.17     57.64 o 
  -2   4   7      238.65      244.00     35.18 o 
   0   4   7     1379.88     1451.08     77.34 o 
   2   4   7      466.54      430.04     50.59 o 
   4   4   7      754.29      633.70     67.46 o 
   6   4   7      184.76      202.37     44.75 o 
   8   4   7      229.67      195.23     48.65 o 
  10   4   7        4.19        1.38     38.27 o 
 -11   5   7       10.13        9.45     32.55 o 
  -9   5   7       18.77        5.93     27.86 o 
  -7   5   7      110.96      132.49     35.96 o 
  -5   5   7      231.58      203.99    141.07 o 
  -3   5   7      516.49      512.11    152.10 o 
  -1   5   7     1993.22     2180.34     87.27 o 
   1   5   7     2114.68     2058.36    109.66 o 
   3   5   7      744.92      745.91     66.81 o 
   5   5   7      716.50      764.07     76.54 o 
   7   5   7      195.18      162.16     44.75 o 
   9   5   7       15.54      -12.97     29.84 o 
 -10   6   7       32.34        5.16     30.13 o 
  -8   6   7       21.50       14.25     27.80 o 
  -6   6   7       93.25       99.30     31.69 o 
  -4   6   7      242.93      307.50     44.37 o 
  -2   6   7     1380.70     1426.21     89.82 o 
   0   6   7     3004.53     3106.22    121.70 o 
   2   6   7      405.46      480.63     53.19 o 
   4   6   7     1604.96     1563.82    117.40 o 
   6   6   7       33.46       16.86     28.54 o 
   8   6   7       76.38      107.67     44.75 o 
  10   6   7        9.77      -16.86     27.24 o 
 -11   7   7       12.38      -35.03     32.43 o 
  -9   7   7       49.36       27.53     34.00 o 
  -7   7   7      196.07      208.52     43.51 o 
  -5   7   7      449.83      574.43     59.68 o 
  -3   7   7      372.42      337.21     46.37 o 
  -1   7   7     1430.96     1590.77     94.44 o 
   1   7   7       43.30       13.62     21.40 o 
   3   7   7      551.16      507.22     59.67 o 
   5   7   7       16.22       30.49     30.49 o 
   7   7   7      434.30      476.74     70.70 o 
   9   7   7       32.20       40.21     41.51 o 
 -10   8   7       52.36       12.32     37.62 o 
  -8   8   7       49.24       24.00     36.32 o 
  -6   8   7      180.16      232.21     51.24 o 
  -4   8   7       23.51       56.43     31.13 o 
  -2   8   7      902.29      904.83     83.67 o 
   0   8   7      399.65      404.09     59.67 o 
   2   8   7      238.99      280.85     46.70 o 
   4   8   7      111.09      109.62     36.97 o 
   6   8   7      499.58      530.57     70.05 o 
   8   8   7        1.29       16.22     37.62 o 
  -9   9   7       48.65       34.38     38.92 o 
  -7   9   7       59.10       31.78     36.32 o 
  -5   9   7       71.87       79.78     36.32 o 
  -3   9   7       51.75       89.51     36.97 o 
  -1   9   7      220.99      221.18     49.94 o 
   1   9   7       50.60       70.56     21.96 o 
   3   9   7        4.47       14.27     28.54 o 
   5   9   7        9.11       14.27     29.84 o 
   7   9   7       38.03       31.78     35.67 o 
  -8  10   7        2.94      -38.27     31.13 o 
  -6  10   7       52.53       72.00     40.86 o 
  -4  10   7      284.46      324.96     59.02 o 
  -2  10   7      444.81      553.27     72.65 o 
   0  10   7      358.87      520.19     72.00 o 
   2  10   7      229.21      297.38     37.28 o 
   4  10   7       31.62       40.21     35.03 o 
   6  10   7      135.80      158.91     51.89 o 
  -7  11   7       20.46        3.89     32.43 o 
  -5  11   7        3.46      -13.62     27.89 o 
  -3  11   7       64.08       59.67     36.32 o 
  -1  11   7      168.32      166.70     48.00 o 
   1  11   7      101.91       84.97     35.67 o 
   3  11   7       29.78       68.75     34.38 o 
   5  11   7      254.75      291.88     61.62 o 
   7  11   7        1.28      -13.62     35.67 o 
  -6  12   7      108.40      118.70     48.00 o 
  -4  12   7      122.59      157.61     49.30 o 
  -2  12   7       24.04        4.54     31.13 o 
   0  12   7        7.61       48.00     32.43 o 
   2  12   7       62.86      126.48     42.81 o 
   4  12   7       28.05       61.43     24.10 o 
  -5  13   7       55.76       28.54     35.67 o 
  -3  13   7       39.73       45.40     39.57 o 
  -1  13   7       38.32       93.40     42.16 o 
   1  13   7       31.92       38.27     34.38 o 
   3  13   7       13.12       76.54     36.32 o 
  -2  14   7       23.76       22.05     37.62 o 
   0  14   7       46.20       56.43     40.21 o 
   2  14   7       68.61       65.51     40.21 o 
 -12   0   8       19.47       10.38     93.40 o 
 -10   0   8       81.29       59.67     83.02 o 
  -8   0   8      307.18      298.37     97.94 o 
  -6   0   8      391.42      145.29     73.29 o 
  -4   0   8      145.65      160.21     29.84 o 
  -2   0   8       63.47       68.11     21.40 o 
   6   0   8      505.93      483.22     60.97 o 
   8   0   8       50.25       75.24     32.43 o 
  10   0   8       46.60       48.00     35.03 o 
 -11   1   8       48.72       51.45     68.10 o 
  -9   1   8       14.19       -1.50     51.10 o 
  -7   1   8      104.22       60.10     25.15 o 
  -5   1   8      182.43      139.71     29.43 o 
  -3   1   8      295.97      295.99     27.24 o 
   3   1   8      218.01      239.99     37.62 o 
   5   1   8      290.50      293.18     46.70 o 
   7   1   8       73.12       33.32     18.54 o 
   9   1   8        4.39       24.41     18.79 o 
 -12   2   8       17.19      -35.67    105.73 o 
 -10   2   8       19.79       33.57     43.23 o 
  -8   2   8       33.74       51.33     25.45 o 
  -6   2   8      291.01      366.53     52.54 o 
  -4   2   8      207.12      174.25     38.92 o 
  -2   2   8     1120.45     1164.29     60.24 o 
   0   2   8      412.67      367.07     85.29 o 
   2   2   8      593.79      583.11     54.48 o 
   4   2   8      573.28      616.84     62.27 o 
   6   2   8      119.56       86.92     35.03 o 
   8   2   8       12.90       22.64     24.65 o 
  10   2   8       81.42       67.03     41.51 o 
 -11   3   8        6.08       21.63     28.09 o 
  -9   3   8        5.35       30.94     25.83 o 
  -7   3   8      298.85      382.13     82.37 o 
  -5   3   8      166.65      181.77     57.40 o 
  -3   3   8     1104.09     1119.43     73.45 o 
  -1   3   8      487.91      492.38     44.16 o 
   1   3   8     1303.76     1204.31     70.31 o 
   3   3   8      176.78      137.51     33.08 o 
   5   3   8       58.13       35.67     25.30 o 
   7   3   8        8.45        1.95     23.35 o 
   9   3   8        8.77       17.40     21.40 o 
 -10   4   8       88.74       97.73     42.30 o 
  -8   4   8       78.02       90.34     56.43 o 
  -6   4   8      412.55      450.23     99.24 o 
  -4   4   8      542.52      545.43     53.57 o 
  -2   4   8      960.98      974.55     66.23 o 
   0   4   8      259.28      281.27     32.87 o 
   2   4   8       80.57       51.89     25.30 o 
   4   4   8      356.90      397.60     53.84 o 
   6   4   8      360.77      413.82     61.62 o 
   8   4   8       40.83        0.00     30.49 o 
  10   4   8       51.60       86.26     26.59 o 
 -11   5   8       23.76        4.95     31.60 o 
  -9   5   8       91.42      103.03     37.52 o 
  -7   5   8       23.37       56.28     31.87 o 
  -5   5   8      135.74      107.83     33.00 o 
  -3   5   8       37.44       74.10     28.62 o 
  -1   5   8      256.69      178.51     37.19 o 
   1   5   8     2637.30     2514.70    158.26 o 
   3   5   8      599.41      638.89     66.16 o 
   5   5   8      127.40      220.53     45.40 o 
   7   5   8       54.93       49.30     34.38 o 
   9   5   8      152.44      149.83     51.24 o 
 -10   6   8       32.49      -18.89     29.58 o 
  -8   6   8       31.62       58.63     32.59 o 
  -6   6   8       11.87       -5.59     42.81 o 
  -4   6   8       59.11       93.91     30.81 o 
  -2   6   8      339.87      377.02     48.82 o 
   0   6   8     2611.66     2597.80    144.35 o 
   2   6   8      741.65      767.32     71.35 o 
   4   6   8      555.75      474.14     60.97 o 
   6   6   8       27.91       22.70     29.84 o 
   8   6   8      139.97      163.45     53.19 o 
  -9   7   8       22.12      -13.68     51.89 o 
  -7   7   8       20.92      -12.44     27.01 o 
  -5   7   8      145.06      150.50     40.21 o 
  -3   7   8      931.34      977.58     89.51 o 
  -1   7   8      591.44      683.29     75.89 o 
   1   7   8      226.73      252.13     32.04 o 
   3   7   8      340.91      393.71     54.48 o 
   5   7   8       91.67      131.67     42.81 o 
   7   7   8       75.99       38.92     37.62 o 
 -10   8   8        4.78       -0.65     36.32 o 
  -8   8   8       52.61      -52.54     26.59 o 
  -6   8   8       72.45       70.14     36.13 o 
  -4   8   8      444.58      550.86     65.19 o 
  -2   8   8       36.57       63.56     34.38 o 
   0   8   8      297.58      355.44     59.02 o 
   2   8   8       17.51       16.22     27.89 o 
   4   8   8       96.79      150.48     42.81 o 
   6   8   8       41.41        0.65     29.84 o 
   8   8   8        5.39       11.03     37.62 o 
  -9   9   8       11.41      -35.03     33.73 o 
  -7   9   8      156.45      183.56     54.48 o 
  -5   9   8      436.76      436.52     67.46 o 
  -3   9   8      480.90      617.49     77.19 o 
  -1   9   8       96.22      145.94     45.40 o 
   1   9   8       46.61       96.64     36.32 o 
   3   9   8      283.83      334.69     55.13 o 
   5   9   8       19.76       39.57     35.67 o 
   7   9   8       26.39       -6.49     34.38 o 
  -8  10   8        0.76       -8.43     36.97 o 
  -6  10   8       35.77        9.08     35.67 o 
  -4  10   8       15.88       33.73     35.03 o 
  -2  10   8       82.92       79.78     36.32 o 
   0  10   8       90.29      108.32     39.57 o 
   2  10   8      237.51      214.04     48.65 o 
   4  10   8       50.67        5.19     28.54 o 
   6  10   8      102.01       39.57     39.57 o 
  -7  11   8       70.94       49.94     38.27 o 
  -5  11   8       27.80       38.27     37.62 o 
  -3  11   8        8.68       -9.73     26.59 o 
  -1  11   8        8.17       -2.59     25.94 o 
   1  11   8      115.33      208.86     51.24 o 
   3  11   8      313.26      382.69     62.92 o 
   5  11   8        7.95       47.35     40.86 o 
  -6  12   8       23.25       38.27     36.97 o 
  -4  12   8       65.73       85.62     46.05 o 
  -2  12   8       45.36       16.86     33.08 o 
   0  12   8       22.54        0.65     29.19 o 
   2  12   8       20.22       77.83     35.03 o 
   4  12   8      134.17      166.83     49.94 o 
  -3  13   8      103.64      135.56     49.30 o 
  -1  13   8      123.33      179.02     54.48 o 
   1  13   8      133.74      162.16     51.89 o 
 -11   1   9        1.86       29.10     68.10 o 
  -9   1   9        8.52       51.07     58.37 o 
  -7   1   9       17.80      -32.33     84.64 o 
  -5   1   9      160.94      127.62     75.24 o 
  -3   1   9       52.56       34.46     20.80 o 
  -1   1   9      812.33      906.77     71.35 o 
   3   1   9      262.15      247.12     42.81 o 
   5   1   9       84.34      103.78     33.08 o 
   7   1   9      327.71      366.53     41.73 o 
   9   1   9       38.82       42.88     22.07 o 
 -10   2   9       65.80      134.07     69.96 o 
  -8   2   9       94.31       70.64     28.56 o 
  -6   2   9      183.18      163.30     37.30 o 
  -4   2   9      132.02      105.85     28.22 o 
  -2   2   9      403.61      439.70    114.48 o 
   0   2   9      108.05      121.38     48.32 o 
   2   2   9      219.13      252.96     38.27 o 
   4   2   9        3.97       11.68     21.40 o 
   6   2   9       40.24       18.81     26.59 o 
   8   2   9       63.10       57.12     23.27 o 
 -11   3   9        6.92      -33.50     61.71 o 
  -9   3   9       81.86      127.55     60.59 o 
  -7   3   9      116.67      169.70     60.97 o 
  -5   3   9     1031.11      975.12     92.10 o 
  -3   3   9      351.94      413.93    109.62 o 
  -1   3   9      200.58      179.51     33.04 o 
   1   3   9      608.56      518.90     54.48 o 
   3   3   9      586.72      538.35     59.02 o 
   5   3   9       78.90       58.38     31.13 o 
   7   3   9       30.46        9.73     29.19 o 
   9   3   9       46.45       86.16     27.23 o 
 -10   4   9       11.03        7.08     71.26 o 
  -8   4   9       48.71       79.43     35.38 o 
  -6   4   9       10.15      -15.37     19.48 o 
  -4   4   9      108.17      129.70     32.23 o 
  -2   4   9     1941.76     1955.72    113.86 o 
   0   4   9       55.10       60.32     66.16 o 
   2   4   9        5.71       41.51     22.05 o 
   4   4   9       79.37       96.00     33.73 o 
   6   4   9      149.16      149.83     43.46 o 
   8   4   9       59.68       76.54     38.92 o 
  -9   5   9       16.17      -22.50     27.23 o 
  -7   5   9        1.44      -14.01     25.34 o 
  -5   5   9       65.07       38.74     24.90 o 
  -3   5   9      257.38      299.03     44.68 o 
  -1   5   9      161.32      205.80     53.19 o 
   1   5   9      600.83      592.19     58.38 o 
   3   5   9       44.06       15.57     22.70 o 
   5   5   9       83.42       78.48     35.67 o 
   7   5   9       31.60       -1.30     30.49 o 
 -10   6   9       14.66      -39.22     74.92 o 
  -8   6   9       53.98       23.80     31.64 o 
  -6   6   9       29.41       14.27     27.69 o 
  -4   6   9        7.46      -28.50     20.03 o 
  -2   6   9      291.47      358.37     93.08 o 
   0   6   9      203.68      377.50     57.08 o 
   2   6   9      170.97      137.51     36.32 o 
   4   6   9       34.87       58.38     31.78 o 
   6   6   9       65.92      130.37     41.51 o 
   8   6   9       79.03       50.59     40.21 o 
  -9   7   9        0.69       39.62     38.33 o 
  -7   7   9       24.67       -2.50     31.77 o 
  -5   7   9       59.83       86.31     36.06 o 
  -3   7   9      758.78      803.85     75.56 o 
  -1   7   9      368.16      466.36     64.21 o 
   1   7   9       13.32       21.40     25.30 o 
   3   7   9       84.07       32.43     29.19 o 
   5   7   9      243.34      325.61     57.73 o 
   7   7   9       34.87       27.89     37.62 o 
  -8   8   9      140.10      114.36     87.89 o 
  -6   8   9      473.55      669.46    108.64 o 
  -4   8   9      989.03     1090.11     87.51 o 
  -2   8   9      218.36      228.07     47.53 o 
   0   8   9       29.73       54.48     33.73 o 
   4   8   9      100.46       81.08     38.92 o 
   6   8   9       35.16        8.43     32.43 o 
  -7   9   9      141.89      153.72     54.48 o 
  -5   9   9       46.88       56.43     40.21 o 
  -3   9   9       86.10      123.24     45.40 o 
  -1   9   9      184.53      229.61     55.13 o 
   1   9   9       68.38       43.46     29.84 o 
   5   9   9        7.93       -6.49     32.43 o 
  -6  10   9       16.52        1.30     35.67 o 
  -4  10   9       11.62       43.46     42.16 o 
  -2  10   9       58.97       53.19     35.03 o 
   0  10   9      403.52      625.27     83.02 o 
   2  10   9      159.43      282.80     55.78 o 
   4  10   9      148.90      157.61     47.35 o 
  -5  11   9       28.31      -20.11     35.03 o 
  -3  11   9       11.82      -11.03     26.59 o 
  -1  11   9        3.55       31.13     29.84 o 
   1  11   9       66.34      107.67     40.21 o 
   3  11   9       17.34      103.13     36.32 o 
  -4  12   9       57.81      135.56     53.84 o 
  -2  12   9       79.25       61.62     40.21 o 
   0  12   9      130.01      158.26     50.59 o 
   2  12   9       26.68       42.81     30.49 o 
 -10   0  10       42.99      146.59    103.13 o 
  -8   0  10      211.10      396.31    113.51 o 
  -6   0  10       76.95      130.37     75.89 o 
  -2   0  10      449.91      408.63     48.00 o 
   4   0  10     1274.40     1179.84     97.29 o 
   6   0  10      129.62      116.10     37.62 o 
   8   0  10       95.78      182.26     49.30 o 
  -9   1  10       92.44      108.61     64.21 o 
  -7   1  10       91.30      104.25     57.32 o 
  -5   1  10      429.67      208.21     84.32 o 
  -3   1  10      145.09      122.00     28.58 o 
  -1   1  10      110.06       84.97     26.59 o 
   3   1  10       56.72       57.73     25.30 o 
   5   1  10       32.97       75.89     29.84 o 
   7   1  10       57.18       30.68     20.96 o 
 -10   2  10        4.59       64.70    102.48 o 
  -8   2  10      183.59      211.20     75.89 o 
  -6   2  10      194.79      198.26     40.47 o 
  -4   2  10       29.10       15.37     23.58 o 
  -2   2  10      627.76      631.30    172.21 o 
   0   2  10      589.96      400.85     95.35 o 
   2   2  10      250.36      260.75     42.16 o 
   4   2  10      154.42      151.78     39.57 o 
   6   2  10       90.91       89.51     36.32 o 
   8   2  10       37.75       29.69     39.24 o 
  -9   3  10       28.55       77.28     65.19 o 
  -7   3  10       41.01       10.50     27.60 o 
  -5   3  10      537.77      566.88     57.66 o 
  -3   3  10      146.96      189.01     87.56 o 
  -1   3  10       27.90       31.54     22.38 o 
   1   3  10       68.14       52.54     23.35 o 
   3   3  10      232.74      307.45     46.70 o 
   5   3  10       27.48       -7.13     22.70 o 
   7   3  10       12.29        3.24     30.49 o 
 -10   4  10        3.18       -5.04     81.73 o 
  -8   4  10       17.40       32.28     54.48 o 
  -6   4  10      144.80      177.16     80.75 o 
  -4   4  10      191.27      218.63     40.81 o 
  -2   4  10      450.65      463.74     52.17 o 
   0   4  10        9.36       38.27     24.00 o 
   2   4  10      167.10      164.10     36.32 o 
   4   4  10       80.55       60.32     31.13 o 
   6   4  10       94.14      157.61     46.70 o 
   8   4  10      120.29      205.61     57.08 o 
  -9   5  10       12.23      -16.93     30.92 o 
  -7   5  10        2.74        0.83     30.16 o 
  -5   5  10      145.66      145.25     51.24 o 
  -3   5  10      214.76      258.68     44.05 o 
  -1   5  10       57.19       55.71     52.54 o 
   3   5  10        8.11       29.84     25.94 o 
   5   5  10      327.90      304.20     55.13 o 
   7   5  10       66.29       27.24     35.67 o 
  -8   6  10        1.31      -47.21     57.08 o 
  -6   6  10        4.03      -12.80     25.01 o 
  -4   6  10        5.56      -39.76     44.43 o 
  -2   6  10       22.05        2.50     39.89 o 
   0   6  10      160.59      136.21     40.86 o 
   4   6  10      127.79      152.43     42.81 o 
   6   6  10      201.88      171.88     50.59 o 
  -9   7  10        3.66       24.65     40.86 o 
  -7   7  10       95.82       67.69     44.75 o 
  -5   7  10      108.87       73.29     35.17 o 
  -3   7  10      136.61       64.12     35.15 o 
  -1   7  10      138.80      148.53     43.46 o 
   1   7  10       25.12       98.59     38.27 o 
   3   7  10      311.06      281.50     52.54 o 
   5   7  10       41.98       40.21     35.03 o 
  -8   8  10       31.72       -9.67     37.78 o 
  -6   8  10      223.55      194.91     53.05 o 
  -4   8  10       36.27       54.55     81.40 o 
  -2   8  10       58.52       -7.78     26.59 o 
   0   8  10       30.71       25.94     31.13 o 
   2   8  10       69.79      142.70     45.40 o 
   4   8  10        8.46       -3.89     28.54 o 
   6   8  10       22.06       28.54     38.27 o 
  -7   9  10      169.27      112.86     50.59 o 
  -5   9  10       15.62       12.32     38.27 o 
  -3   9  10       79.87       85.62     44.75 o 
  -1   9  10      154.76      215.99     57.73 o 
   1   9  10      204.42      270.47     57.73 o 
   5   9  10       48.68       53.84     40.86 o 
  -6  10  10      116.75       45.40     47.35 o 
  -4  10  10       15.46      -20.11     32.43 o 
  -2  10  10       97.30       80.43     44.75 o 
   0  10  10       23.15       48.65     33.73 o 
   2  10  10       35.08       82.37     34.38 o 
  -3  11  10       84.25      106.37     45.40 o 
  -1  11  10       19.74       64.21     38.92 o 
   1  11  10       34.14       77.83     38.92 o 
  -9   1  11       51.31      179.34     76.59 o 
  -7   1  11       67.29      116.49     64.92 o 
  -5   1  11       90.89      223.77    102.48 o 
  -3   1  11      172.72      136.86     76.54 o 
  -1   1  11      202.09      196.12     34.05 o 
   1   1  11      392.55      325.61     46.05 o 
   3   1  11      115.03      148.53     36.32 o 
   5   1  11      211.83      181.66     43.78 o 
   7   1  11       63.19      104.49     28.66 o 
  -8   2  11      227.59      144.11     66.48 o 
  -6   2  11       14.91      116.75     95.35 o 
  -4   2  11      179.55      154.01     34.76 o 
  -2   2  11      253.06      314.22     87.56 o 
   2   2  11       58.32       35.03     23.35 o 
   4   2  11       30.48       40.21     27.89 o 
   6   2  11        2.68        1.95     25.94 o 
  -9   3  11        7.00        2.93     71.35 o 
  -7   3  11       38.72       51.24    113.51 o 
  -5   3  11      249.90      290.94     46.08 o 
  -3   3  11       20.04        0.90     21.89 o 
  -1   3  11       41.38       51.19     26.87 o 
   3   3  11      151.01      218.59     42.16 o 
   5   3  11       43.13       83.67     36.32 o 
   7   3  11       81.39       75.89     42.16 o 
  -8   4  11       52.27       21.72     32.92 o 
  -6   4  11       56.47       30.72     30.16 o 
  -4   4  11      104.63       72.46     49.62 o 
  -2   4  11       35.79       35.41     25.31 o 
   0   4  11       78.48      112.86     38.92 o 
   4   4  11       97.08       84.32     34.38 o 
   6   4  11       96.91       -1.95     29.19 o 
  -7   5  11        3.13      -45.20     26.51 o 
  -5   5  11       11.53      -27.41     25.07 o 
  -3   5  11       61.18       38.24     28.59 o 
  -1   5  11      160.04      212.75     46.70 o 
   3   5  11      317.05      278.26     50.59 o 
   5   5  11      132.93      177.72     46.70 o 
  -8   6  11       17.48      -16.17     34.85 o 
  -6   6  11        5.20      -39.87     25.85 o 
  -4   6  11       23.64       34.28     34.70 o 
  -2   6  11       51.42       70.05     36.32 o 
   0   6  11       91.20       96.00     36.32 o 
   4   6  11       93.56      143.99     44.75 o 
  -7   7  11       16.91      -14.84     33.11 o 
  -5   7  11       93.74      116.36     42.32 o 
  -3   7  11       14.51       47.03     35.68 o 
  -1   7  11       37.30       37.62     31.78 o 
   1   7  11      101.88      160.86     48.00 o 
   5   7  11      146.92      167.34     51.24 o 
  -6   8  11       31.80       29.21     36.44 o 
  -4   8  11      125.72      172.36     49.92 o 
  -2   8  11       46.17      125.18     42.81 o 
   0   8  11       50.84       90.81     43.46 o 
   2   8  11       52.22       94.05     40.21 o 
  -5   9  11       48.78        1.20     93.73 o 
  -3   9  11       54.17       16.86     37.62 o 
  -1   9  11      207.86      281.50     66.16 o 
   1   9  11       70.44      135.56     48.65 o 
   3   9  11       24.06       40.21     31.13 o 
  -2  10  11       21.26       46.05     40.86 o 
   0  10  11       11.98       62.27     44.75 o 
  -8   0  12      115.62      191.99    118.70 o 
  -6   0  12      144.77      158.91     92.75 o 
  -4   0  12      190.74      153.72     84.32 o 
   2   0  12      249.67      124.54     34.38 o 
   4   0  12       56.33       62.92     31.13 o 
  -7   1  12        7.35       61.43     71.79 o 
  -5   1  12        5.94      134.79     64.09 o 
  -3   1  12       24.11       72.65     75.24 o 
  -1   1  12       95.85      143.35     75.89 o 
   3   1  12        1.34       41.51     27.24 o 
   5   1  12       11.69       25.94     20.18 o 
  -8   2  12       37.15      130.44     69.18 o 
  -6   2  12       26.16       59.02    103.78 o 
  -4   2  12       39.82       55.13     84.97 o 
  -2   2  12      297.00      267.14     42.01 o 
   0   2  12      125.54      227.67     44.11 o 
   4   2  12      194.35      204.96     45.40 o 
  -7   3  12      142.03      107.02    116.75 o 
  -5   3  12       90.27      105.73     98.59 o 
  -3   3  12       31.86       50.15     28.33 o 
  -1   3  12      150.50      193.29     42.81 o 
   5   3  12       39.30       46.05     36.97 o 
  -6   4  12        4.51      -37.62    110.27 o 
  -4   4  12       72.16       25.11     53.84 o 
  -2   4  12       25.96       30.49     25.94 o 
   0   4  12      338.57      356.09     57.08 o 
   4   4  12       43.74       52.54     35.03 o 
  -7   5  12        4.11      -26.43     58.38 o 
  -5   5  12       10.10      -22.84     27.03 o 
  -3   5  12       60.14       38.90     28.21 o 
  -1   5  12       44.33       25.94     28.54 o 
   1   5  12       62.80      147.24     42.16 o 
  -6   6  12        7.33      -45.50     51.24 o 
  -4   6  12        1.69        2.84     50.59 o 
  -2   6  12        7.87       25.94     30.49 o 
   0   6  12       79.61      185.51     49.94 o 
  -5   7  12       25.86      -12.09     80.43 o 
  -3   7  12       13.83      -14.92     29.19 o 
  -1   7  12       82.76      116.10     46.70 o 
   1   7  12       96.29      119.35     44.11 o 
  -4   8  12       18.70        8.43     38.27 o 
  -2   8  12       65.19       95.35     46.05 o 
   0   8  12      102.86      125.83     47.35 o 
  -5   1  13       44.44      144.94     67.13 o 
  -3   1  13       15.28      101.18     83.02 o 
   3   1  13      219.76      247.12     50.59 o 
  -6   2  13       35.07       96.53     69.97 o 
  -4   2  13       74.49      159.56    109.62 o 
  -5   3  13       67.27      197.18    132.97 o 
  -3   3  13      148.94      215.99    116.10 o 
  -1   3  13       99.84       82.37     35.03 o 
   1   3  13      101.10      130.37     36.97 o 
  -4   4  13       33.72     -123.89    110.91 o 
  -2   4  13       16.96       40.21     33.08 o 
   0   4  13       50.09      132.32     42.81 o 
  -3   5  13       44.84       26.59     35.03 o 
  -1   5  13       60.22       57.73     31.78 o 
   1   5  13       57.11       93.40     38.92 o 
  -2   6  13       33.57       25.94     33.73 o 
   0   6  13       40.69      102.48     40.86 o 
  -3   1  14       28.38      141.53     69.02 o 
                                                 
